# Supplementary material for: Drawing a materials map with an autoencoder for lithium ionic conductors
Source: Sci Rep. 2023 Oct 5;13:16799. doi: 10.1038/s41598-023-43921-1 (PMC10556005; doi:10.1038/s41598-023-43921-1)
Supplement: Supplementary file 1 — Supplementary Information 1. [file 41598_2023_43921_MOESM1_ESM.csv]

ID_number	mp-id	formula	ME /eV	encoded_composition	encoded_structure	predict_ME /eV	AN-AN_1	AN-AN_2	AN-AN_3	AN-AN_4	AN-AN_5	AN-AN_6	AN-AN_7	AN-AN_8	AN-AN_9	AN-AN_10	AN-AN_11	AN-AN_12	AN-AN_13	AN-AN_14	AN-AN_15	AN-AN_16	AN-AN_17	AN-AN_18	AN-AN_19	AN-AN_20	AN-AN_21	AN-AN_22	AN-AN_23	AN-AN_24	AN-AN_25	AN-AN_26	AN-AN_27	AN-AN_28	AN-AN_29	AN-AN_30	AN-AN_31	AN-AN_32	AN-AN_33	AN-AN_34	AN-AN_35	AN-AN_36	AN-AN_37	AN-AN_38	AN-AN_39	AN-AN_40	AN-AN_41	AN-AN_42	AN-AN_43
1	mp-755797	LiTi8O13	1.99723	0.43316165	-3.8542023	2.093788841	-2.17E-06	-1.77E-05	-1.17E-05	-3.74E-05	-3.17E-05	-5.23E-05	-3.12E-05	-6.98E-05	-7.27E-05	1.24E-05	0.000289529	0.001518037	0.004275275	0.007277028	0.010641327	0.017446375	0.027406571	0.038476538	0.048104342	0.05535439	0.05872094	0.059230734	0.054321494	0.048777275	0.044267807	0.03787976	0.03461856	0.030312361	0.027323987	0.024410801	0.022487724	0.019784521	0.01785108	0.017934242	0.017812056	0.019415705	0.020910736	0.02421679	0.027428634	0.029137509	0.02968705	0.029309638	0.029107286
2	mp-504353	LiSb(PO3)4	1.53322	1.4441168	-0.3846271	1.619327636	9.46E-08	3.86E-06	2.46E-06	6.99E-05	9.25E-06	4.99E-05	3.27E-05	0.00016216	0.000337138	0.000805525	0.001690912	0.002729419	0.005104391	0.0096412	0.018448917	0.030770188	0.047995154	0.06909491	0.08796781	0.10624865	0.1175084	0.119702384	0.11547441	0.10350978	0.08555821	0.06838529	0.050656997	0.036413103	0.024489496	0.015834568	0.009211518	0.005116377	0.002239186	0.001825039	0.001980592	0.003155617	0.005214812	0.008968221	0.012545396	0.017403485	0.023425397	0.029533364	0.036727794
3	mp-1222344	LiTaGeO5	0.42355	0.65922916	1.2388906	0.665523589	-2.00E-06	-1.53E-05	-1.07E-05	-5.05E-05	-2.41E-05	-4.52E-05	6.02E-07	-3.06E-06	8.32E-05	0.000432603	0.001175916	0.002756088	0.006336194	0.011021282	0.016318627	0.025893865	0.038826354	0.052641504	0.06573929	0.07516152	0.080054134	0.08056854	0.07481596	0.066957965	0.059167866	0.049659982	0.042836655	0.03589254	0.030599743	0.026018102	0.022763295	0.019650087	0.017606657	0.016787946	0.016365284	0.017114662	0.018058574	0.019907428	0.02208036	0.023251059	0.023507273	0.023297314	0.022998868
4	mp-27017	LiSnPO4	1.59267	1.3671563	-0.26503003	1.531589485	-1.92E-07	1.56E-06	5.38E-07	4.50E-05	6.59E-06	3.73E-05	3.93E-05	0.000161089	0.000354241	0.000905245	0.001937618	0.003180553	0.00603685	0.011206974	0.020169714	0.03308632	0.050739538	0.071705855	0.0909898	0.10869564	0.119553566	0.12151675	0.116727695	0.10457805	0.08700374	0.0698249	0.05250563	0.038388908	0.026605476	0.017959278	0.01135333	0.007236404	0.004446088	0.003631053	0.003573599	0.004373344	0.006058307	0.009005433	0.012010047	0.016133629	0.021178758	0.026400328	0.032446485
5	mp-757838	LiSn(PO3)3	1.09292	1.4219657	0.34198734	1.34796681	1.19E-08	3.20E-06	1.90E-06	6.27E-05	8.51E-06	4.63E-05	3.47E-05	0.000162067	0.000342505	0.000835549	0.001764452	0.002862305	0.005377479	0.01010089	0.018958785	0.03145967	0.048817113	0.06988704	0.08889016	0.10701391	0.11816422	0.120292835	0.115900904	0.10387677	0.08602272	0.068836	0.051214222	0.03699695	0.02510469	0.016446574	0.009823487	0.005719856	0.00286715	0.002334922	0.002428129	0.00349295	0.005443191	0.008961912	0.012372901	0.017020024	0.022762042	0.0286179	0.035485096
6	mp-761986	Li5La3Nb2O12	0.98324	0.20737025	-0.53571975	0.902119283	-2.21E-06	-1.90E-05	-1.19E-05	-1.94E-05	-3.70E-05	-5.50E-05	-5.97E-05	-0.000126831	-0.000211083	-0.000375419	-0.000537511	0.000343034	0.002283422	0.003678898	0.005322839	0.009573339	0.016835788	0.02553749	0.032024708	0.037464608	0.03957746	0.04012346	0.036088742	0.032605052	0.030890394	0.027275741	0.027046539	0.025050925	0.024063312	0.022612423	0.021848252	0.019521963	0.017659556	0.01860715	0.018789943	0.021216301	0.023279052	0.028017377	0.032241657	0.034573358	0.035586655	0.03523429	0.035321712
7	mp-768921	Li8B2O7	0.63015	0.71831274	4.600601	1.016128099	-1.92E-06	-1.44E-05	-1.03E-05	-5.24E-05	-2.17E-05	-4.23E-05	9.15E-06	1.58E-05	0.00012593	0.000543408	0.001407138	0.003072754	0.006852041	0.011965238	0.017792316	0.028100071	0.04183204	0.056422852	0.07045731	0.08051498	0.08585912	0.08638953	0.08044139	0.07194981	0.063221335	0.052853134	0.045010023	0.037327275	0.031385574	0.02633889	0.02271105	0.019488059	0.017406948	0.016362045	0.015868826	0.016404111	0.017219722	0.018712264	0.020628596	0.021696163	0.021934424	0.021825153	0.021567207
8	mp-14704	Li6Y(BO3)3	0.91492	0.8519579	3.4416935	0.854566101	-1.69E-06	-1.20E-05	-8.98E-06	-5.27E-05	-1.58E-05	-3.36E-05	2.79E-05	5.96E-05	0.00022194	0.000783777	0.001902292	0.003733054	0.007896544	0.013896659	0.020923883	0.032828283	0.048337035	0.06474331	0.08087393	0.09247935	0.09893572	0.099544354	0.093234666	0.08331102	0.07235562	0.060007434	0.049743835	0.040334225	0.032869242	0.026745498	0.022252489	0.018780945	0.016598307	0.015095653	0.014471848	0.014573889	0.015153456	0.015950708	0.01736171	0.018309833	0.018665202	0.018927457	0.018942665
9	mp-754445	Li2Ti(BO3)2	0.81761	0.9803965	1.4062923	0.795735743	-1.42E-06	-9.28E-06	-7.38E-06	-4.68E-05	-9.72E-06	-2.20E-05	4.31E-05	0.000101153	0.000306707	0.000981849	0.002295484	0.00421441	0.008586753	0.015223514	0.023339137	0.036575485	0.053634465	0.07179969	0.08981051	0.10306644	0.11072382	0.11150323	0.10501127	0.09380263	0.08062071	0.06635829	0.053682096	0.04256276	0.033576325	0.02641762	0.021095742	0.017380742	0.015077602	0.013270387	0.012580786	0.01239788	0.012870803	0.013276183	0.014400302	0.01548717	0.016273968	0.017186746	0.01785682
10	mp-762322	LiTi2(PO4)3	0.95073	1.1521506	0.7889098	1.017404971	-9.49E-07	-4.83E-06	-4.44E-06	-1.85E-05	-1.78E-06	1.61E-06	5.10E-05	0.000143071	0.00036921	0.001080976	0.002424875	0.004185678	0.008227828	0.014806314	0.023792796	0.037731316	0.055888414	0.075885125	0.095431335	0.11098412	0.1203077	0.121560924	0.11543337	0.10322881	0.08745734	0.07113141	0.05571552	0.04266244	0.031906754	0.02369218	0.01748378	0.013468461	0.010950932	0.009237957	0.008678433	0.008614588	0.00937619	0.010325737	0.011875667	0.013974876	0.01628474	0.018886888	0.021585867
11	mp-28623	Li4Ge5O12	1.86944	0.85846114	-2.2658238	1.83218818	-1.68E-06	-1.18E-05	-8.91E-06	-5.26E-05	-1.55E-05	-3.31E-05	2.87E-05	6.18E-05	0.000226503	0.000794849	0.001924781	0.003762123	0.007940939	0.013979837	0.021064691	0.033043023	0.048635572	0.06513154	0.08136208	0.09304713	0.099561125	0.100175664	0.09385203	0.08385992	0.07279298	0.060347524	0.04996279	0.04046735	0.032926347	0.026749661	0.022214206	0.018730465	0.0165423	0.015020184	0.014391353	0.014475011	0.015045712	0.015814856	0.017205305	0.018153135	0.018521389	0.018808354	0.01884553
12	mp-1176599	LiNbPO5	1.4378	1.0440258	-1.1230857	1.601877781	-1.26E-06	-7.72E-06	-6.41E-06	-4.01E-05	-6.57E-06	-1.44E-05	4.88E-05	0.000120288	0.000341232	0.001054372	0.002425864	0.004337853	0.008704264	0.015501156	0.024070622	0.037797473	0.055478998	0.074455746	0.09326495	0.10739401	0.1156871	0.1166018	0.110127784	0.09839167	0.08412872	0.068960525	0.055129323	0.04318678	0.03345544	0.02582023	0.020107742	0.01626731	0.013891501	0.012016198	0.011330707	0.011092617	0.011590825	0.01199444	0.013124253	0.014442368	0.015631065	0.017038126	0.018267404
13	mp-1178558	BaLi4O3	0.56226	0.4618898	3.7804465	0.813492078	-2.16E-06	-1.75E-05	-1.16E-05	-3.94E-05	-3.09E-05	-5.17E-05	-2.73E-05	-6.19E-05	-5.38E-05	6.44E-05	0.000399834	0.001673584	0.004536887	0.007750764	0.011349445	0.018496934	0.02882129	0.040218573	0.050270867	0.057774957	0.06131873	0.061825793	0.05680543	0.05098051	0.046082605	0.0393169	0.03563414	0.031011276	0.027747344	0.024633612	0.022551	0.019797262	0.01785241	0.017821383	0.017659964	0.019155297	0.020577922	0.023697123	0.02677639	0.028409356	0.028908333	0.028538242	0.028308706
14	mp-757639	LiTi(PO3)4	1.28102	1.2007556	0.6209086	1.107896513	-7.91E-07	-3.44E-06	-3.41E-06	-5.56E-06	2.00E-07	9.56E-06	4.95E-05	0.000149583	0.000371472	0.001059653	0.002351753	0.004007316	0.007814487	0.014143312	0.023195034	0.037017502	0.055181574	0.075495064	0.09513459	0.1112566	0.12098992	0.122412406	0.11654104	0.10426901	0.08797109	0.071307436	0.055340193	0.0419299	0.030837836	0.022457942	0.01610239	0.012036976	0.009454111	0.007902735	0.00743834	0.007534261	0.008478871	0.009826287	0.011672745	0.014214631	0.017130127	0.02033574	0.023798656
15	mp-1192295	Li3Al(BO3)2	0.7907	1.0214885	2.704396	0.818162155	-1.32E-06	-8.30E-06	-6.77E-06	-4.29E-05	-7.71E-06	-1.72E-05	4.70E-05	0.000113705	0.000329904	0.001031581	0.00238699	0.00430696	0.008687151	0.015444327	0.023864254	0.037437137	0.05491561	0.07361477	0.09215776	0.10597468	0.114040636	0.11490302	0.10841107	0.09684782	0.082961425	0.06810658	0.0546752	0.04301845	0.03354724	0.026075065	0.020497862	0.016702328	0.014353622	0.012494238	0.01180347	0.011576014	0.012057011	0.012440636	0.013551999	0.01477154	0.015799146	0.0170143	0.018022321
16	mp-774859	LiNbPO5	1.84634	1.0440258	-2.556282	2.030774937	-1.26E-06	-7.72E-06	-6.41E-06	-4.01E-05	-6.57E-06	-1.44E-05	4.88E-05	0.000120288	0.000341232	0.001054372	0.002425864	0.004337853	0.008704264	0.015501156	0.024070622	0.037797473	0.055478998	0.074455746	0.09326495	0.10739401	0.1156871	0.1166018	0.110127784	0.09839167	0.08412872	0.068960525	0.055129323	0.04318678	0.03345544	0.02582023	0.020107742	0.01626731	0.013891501	0.012016198	0.011330707	0.011092617	0.011590825	0.01199444	0.013124253	0.014442368	0.015631065	0.017038126	0.018267404
17	mp-7998	Li2Ge2O5	1.01945	0.82776403	-0.36623514	1.230247343	-1.74E-06	-1.24E-05	-9.25E-06	-5.31E-05	-1.69E-05	-3.54E-05	2.46E-05	5.16E-05	0.000204821	0.000741922	0.001816951	0.003621797	0.007724932	0.013576339	0.02038801	0.032013323	0.047207188	0.063280374	0.079036824	0.09034962	0.096594475	0.09718336	0.09092891	0.081261694	0.07071905	0.05873225	0.048917018	0.039825488	0.032641906	0.026714945	0.02237977	0.018953476	0.0167909	0.015363472	0.014759665	0.014932752	0.015547859	0.016455352	0.0179469	0.018901434	0.01921563	0.01939219	0.019333908
18	mp-757464	LiNb(PO3)4	2.14394	1.1167302	-1.4118489	1.733813823	-1.05E-06	-5.79E-06	-5.13E-06	-2.70E-05	-3.22E-06	-3.99E-06	5.14E-05	0.000137258	0.000364762	0.001087182	0.002458373	0.004287407	0.008479455	0.015200568	0.024104377	0.038068004	0.056159936	0.07588117	0.09528674	0.11039392	0.11939565	0.12052521	0.114238426	0.10212296	0.086786374	0.07077005	0.055809088	0.043066867	0.032600615	0.024536919	0.018460829	0.014493048	0.012023325	0.010214969	0.009596351	0.009436354	0.010080801	0.010775842	0.012133689	0.013927855	0.015815046	0.017984685	0.020139787
19	mp-759345	LiTi(PO3)4	1.27361	1.2007556	-1.1176629	1.698734208	-7.91E-07	-3.44E-06	-3.41E-06	-5.56E-06	2.00E-07	9.56E-06	4.95E-05	0.000149583	0.000371472	0.001059653	0.002351753	0.004007316	0.007814487	0.014143312	0.023195034	0.037017502	0.055181574	0.075495064	0.09513459	0.1112566	0.12098992	0.122412406	0.11654104	0.10426901	0.08797109	0.071307436	0.055340193	0.0419299	0.030837836	0.022457942	0.01610239	0.012036976	0.009454111	0.007902735	0.00743834	0.007534261	0.008478871	0.009826287	0.011672745	0.014214631	0.017130127	0.02033574	0.023798656
20	mp-757542	Li3Ti(Si2O5)3	0.80446	0.9319862	0.36087808	1.040346459	-1.53E-06	-1.03E-05	-8.02E-06	-4.99E-05	-1.20E-05	-2.68E-05	3.79E-05	8.58E-05	0.000276397	0.00091316	0.002162016	0.004059581	0.008379696	0.014813378	0.022534607	0.03530645	0.051812522	0.06932145	0.08665149	0.099266	0.10645527	0.10715498	0.100705996	0.08996059	0.077620804	0.06407599	0.052310437	0.041837256	0.033428088	0.026654921	0.021641947	0.018019602	0.015764864	0.014050009	0.013375979	0.013278492	0.013772561	0.014279317	0.015477515	0.016471663	0.017047264	0.017670222	0.01803248
21	mp-26407	Li2SnP2O7	1.27485	1.3763497	0.6998007	1.183917202	-1.58E-07	1.83E-06	7.66E-07	4.79E-05	6.92E-06	3.88E-05	3.86E-05	0.000161332	0.000352439	0.000894056	0.001909536	0.003128338	0.005928075	0.011024928	0.019972162	0.032822162	0.05042926	0.07141611	0.09065743	0.10843643	0.11934572	0.12133704	0.11661361	0.104482695	0.08685736	0.069672674	0.052298542	0.038161233	0.026356207	0.017705884	0.011095211	0.006979682	0.00417871	0.003410077	0.003377491	0.00422085	0.005949812	0.008991779	0.012064001	0.016275508	0.021437924	0.026766932	0.032951947
22	mp-25839	Li3Ti2(PO4)3	0.92505	1.1725402	1.3893334	0.885941141	-8.85E-07	-4.26E-06	-4.02E-06	-1.32E-05	-9.49E-07	4.90E-06	5.05E-05	0.000145999	0.000370667	0.001073746	0.0023978	0.00411591	0.008063238	0.014544046	0.023564316	0.03746502	0.055636104	0.075773925	0.09537281	0.11117039	0.12067034	0.12199488	0.11596981	0.10372962	0.08772777	0.071248	0.055590995	0.042378422	0.03147318	0.023183541	0.01690871	0.012870191	0.010325169	0.00867595	0.008154459	0.008153998	0.008989462	0.010099726	0.011770009	0.014052063	0.01661294	0.019467374	0.022485118
23	mp-27122	LiSn2(PO4)3	1.23298	1.3969622	0.93166614	1.10978575	-8.14E-08	2.45E-06	1.28E-06	5.46E-05	7.64E-06	4.22E-05	3.68E-05	0.000161759	0.000348148	0.000868209	0.001845111	0.003009495	0.005681407	0.010611457	0.01952078	0.03221672	0.049715105	0.07074327	0.08988225	0.10782074	0.118841685	0.12089547	0.116320714	0.10423525	0.08650173	0.069310784	0.051819805	0.037641957	0.025793515	0.017137147	0.010518677	0.006407534	0.003582958	0.002919937	0.00294372	0.003886173	0.005714559	0.008970739	0.012195403	0.016603913	0.02202873	0.027597107	0.034091756
24	mp-4779	Li2B4O7	1.17637	0.9747008	0.19559336	1.127587202	-1.44E-06	-9.41E-06	-7.46E-06	-4.73E-05	-9.99E-06	-2.26E-05	4.26E-05	9.94E-05	0.000303286	0.000974266	0.002281038	0.004198448	0.008566805	0.015182726	0.023253575	0.03643857	0.05343531	0.07152443	0.08945769	0.10263695	0.11023846	0.11100741	0.104518354	0.09336215	0.08027897	0.06610023	0.053530503	0.042486813	0.033568222	0.026454221	0.02116833	0.017464343	0.015167147	0.01336913	0.012680654	0.012506086	0.012979968	0.013393464	0.01452341	0.015596106	0.016354311	0.017229546	0.017858718
25	mp-26871	Li2Sn3(P2O7)2	1.23831	1.3965555	0.07434031	1.430450948	-8.29E-08	2.44E-06	1.27E-06	5.45E-05	7.63E-06	4.21E-05	3.69E-05	0.000161752	0.000348235	0.000868729	0.001846401	0.003011863	0.00568631	0.010619686	0.019529797	0.032228846	0.049729437	0.07075684	0.08989793	0.1078333	0.11885214	0.120904684	0.11632699	0.10424057	0.08650912	0.0693182	0.051829435	0.037652317	0.025804663	0.017148376	0.010530023	0.006418779	0.003594662	0.00292953	0.002952203	0.003892693	0.005719097	0.008971033	0.012192677	0.016597303	0.022016946	0.027580634	0.03406919
26	mp-758031	Li4Sn(PO3)6	1.519	1.4051867	-0.55836976	1.652996541	-5.07E-08	2.70E-06	1.48E-06	5.72E-05	7.93E-06	4.36E-05	3.61E-05	0.000161885	0.000346343	0.000857618	0.00181887	0.002961428	0.005581975	0.010444557	0.019337598	0.03197033	0.049423408	0.07046628	0.08956195	0.10756237	0.11862657	0.12070509	0.116190195	0.10412414	0.08634973	0.06915879	0.051623497	0.037431538	0.025567643	0.016910058	0.010289493	0.006180567	0.003346683	0.002726369	0.002772873	0.003755334	0.005623638	0.008965884	0.012251675	0.01673872	0.02226801	0.027931312	0.03454886
27	mp-774697	Li8NbO6	0.84938	0.44094867	4.8272305	1.00249472	-2.17E-06	-1.77E-05	-1.17E-05	-3.79E-05	-3.15E-05	-5.21E-05	-3.02E-05	-6.77E-05	-6.77E-05	2.64E-05	0.000319328	0.001560091	0.00434606	0.00740518	0.010832664	0.01773018	0.027788622	0.038946696	0.04868901	0.056007355	0.059421495	0.059930492	0.054991096	0.049371175	0.04475722	0.038267363	0.034892768	0.030501256	0.027438693	0.024471477	0.022505444	0.019788591	0.017852128	0.017904393	0.017771576	0.01934592	0.020821312	0.024076756	0.027252719	0.028940892	0.029476464	0.029100744	0.028890705
28	mp-772190	Li6Ti2O7	0.86839	0.5011648	3.58904	0.789929628	-2.14E-06	-1.71E-05	-1.15E-05	-4.21E-05	-2.97E-05	-5.07E-05	-2.19E-05	-5.08E-05	-2.75E-05	0.000136279	0.000552098	0.001887725	0.004896024	0.008401677	0.012326302	0.019947361	0.03077662	0.042631283	0.053272326	0.06113335	0.06492668	0.065431185	0.06025993	0.054044705	0.048602916	0.04131193	0.03703882	0.031974442	0.028325856	0.02493256	0.022627277	0.019803647	0.017842114	0.017654147	0.017439254	0.018785842	0.020110019	0.022973372	0.025870921	0.02740259	0.027837262	0.027482484	0.02722124
29	mp-770288	Li3B2SbO6	0.96116	1.0672086	1.5963327	0.817122931	-1.19E-06	-7.11E-06	-6.02E-06	-3.67E-05	-5.43E-06	-1.13E-05	5.03E-05	0.000126535	0.000351176	0.001072504	0.002453449	0.004349151	0.008683423	0.015493533	0.02419709	0.038047925	0.055906247	0.075149104	0.09419862	0.10864706	0.11717181	0.118147224	0.11170918	0.09981898	0.08518594	0.069714725	0.055492666	0.043270707	0.033283997	0.025493152	0.019650389	0.015765158	0.013360308	0.011484066	0.010810558	0.010576605	0.011105007	0.011560657	0.012733566	0.014175929	0.01555613	0.01718209	0.01867007
30	mp-772920	Li8Ti2O7	0.68275	0.5436462	3.999928	0.870128083	-2.11E-06	-1.67E-05	-1.14E-05	-4.47E-05	-2.83E-05	-4.95E-05	-1.60E-05	-3.84E-05	1.48E-06	0.000214999	0.000718451	0.002120839	0.005285444	0.009108362	0.013392657	0.021532409	0.032916572	0.045279186	0.05656766	0.06482798	0.06890122	0.069404796	0.06407229	0.05742649	0.05137909	0.04350818	0.038577586	0.03302423	0.028948938	0.02524615	0.02269405	0.019793786	0.017812701	0.017454376	0.017182138	0.018367358	0.019586202	0.022173174	0.024874032	0.026300177	0.026672672	0.02634242	0.026055187
31	mp-37436	Li7SbO6	0.75279	0.53689325	4.612548	0.9810438	-2.11E-06	-1.68E-05	-1.14E-05	-4.43E-05	-2.85E-05	-4.97E-05	-1.69E-05	-4.04E-05	-3.17E-06	0.000202424	0.000691905	0.002083703	0.005223526	0.008995921	0.01322256	0.02127944	0.0325748	0.044855714	0.05604057	0.06423646	0.068264455	0.06876806	0.063461006	0.056884237	0.05093435	0.043156438	0.03833172	0.0328569	0.028850192	0.025197092	0.02268465	0.01979664	0.017818782	0.017487558	0.017224383	0.018435266	0.019670736	0.022301592	0.025033696	0.026476292	0.026858097	0.026523344	0.026239587
32	mp-768114	Li6Ti9O20	0.64645	0.4361008	0.22595975	0.781055107	-2.17E-06	-1.77E-05	-1.17E-05	-3.76E-05	-3.16E-05	-5.22E-05	-3.08E-05	-6.90E-05	-7.08E-05	1.77E-05	0.000300766	0.0015339	0.00430198	0.007325374	0.010713482	0.017553393	0.027550623	0.03865381	0.04832478	0.055600543	0.058985025	0.059494503	0.054573894	0.04900112	0.0444523	0.03802588	0.03472195	0.030383602	0.027367264	0.024433719	0.022494458	0.019786105	0.017851537	0.017923031	0.017796848	0.019389426	0.02087706	0.02416402	0.027362317	0.02906337	0.02960762	0.029230822	0.029025534
33	mp-559987	LiAl(PO3)4	1.14002	1.4122554	0.89893115	1.13022285	-2.43E-08	2.91E-06	1.66E-06	5.95E-05	8.17E-06	4.47E-05	3.55E-05	0.000161974	0.000344751	0.000848395	0.001796086	0.002919838	0.005496086	0.01030028	0.019178819	0.031756468	0.04916977	0.07022453	0.08928186	0.10733473	0.118435554	0.12053522	0.11607198	0.10402324	0.08621466	0.069024846	0.05145248	0.037249304	0.025372948	0.016714817	0.01009292	0.005986086	0.003144243	0.00256088	0.002627018	0.003644058	0.005546818	0.008963251	0.012301713	0.016856225	0.022475202	0.028219793	0.034942713
34	mp-15349	Li2GeO3	0.65293	0.70660055	2.6369815	0.713267257	-1.93E-06	-1.46E-05	-1.04E-05	-5.21E-05	-2.22E-05	-4.29E-05	7.46E-06	1.20E-05	0.000117451	0.000521571	0.001361681	0.003010803	0.006751665	0.011781214	0.017502977	0.027666248	0.041239906	0.05567547	0.06952423	0.07945374	0.08470658	0.08523309	0.079322316	0.0709567	0.062416553	0.052219756	0.044581365	0.03704629	0.031234428	0.02628059	0.022727283	0.019526048	0.017452737	0.01645185	0.015972128	0.016549088	0.017389212	0.018950658	0.020916708	0.0220028	0.022241844	0.02211007	0.021841012
35	mp-775628	Li5La3(SbO6)2	0.82679	0.43398207	-0.51676285	1.035054117	-2.17E-06	-1.77E-05	-1.17E-05	-3.74E-05	-3.17E-05	-5.23E-05	-3.11E-05	-6.96E-05	-7.22E-05	1.39E-05	0.000292665	0.001522463	0.004282728	0.007290521	0.010661464	0.017476242	0.027446765	0.038526	0.048165824	0.05542304	0.05879461	0.059304323	0.0543919	0.048839726	0.04431927	0.03792052	0.03464741	0.030332247	0.027336065	0.024417195	0.02248961	0.019784965	0.01785122	0.01793112	0.01780783	0.01940838	0.020901356	0.024202073	0.027410135	0.029116826	0.029664889	0.029287651	0.029084455
36	mp-684106	LiSbP2O7	1.31624	1.4192495	-0.6070133	1.677446384	1.79E-09	3.12E-06	1.83E-06	6.18E-05	8.41E-06	4.59E-05	3.49E-05	0.000162043	0.00034314	0.000839163	0.001773339	0.002878445	0.005410728	0.010156801	0.019020554	0.031543046	0.048916265	0.06998205	0.08900054	0.10710457	0.118241206	0.120361686	0.115949765	0.10391865	0.08607718	0.06888938	0.05128126	0.03706777	0.025179824	0.016521614	0.009898788	0.005794221	0.002944546	0.002397971	0.002483589	0.003535015	0.005471952	0.008962021	0.012352704	0.016973928	0.022681557	0.028506337	0.035333212
37	mp-772535	LiNb13O33	0.9064	0.27712253	-0.8914908	1.057689423	-2.21E-06	-1.87E-05	-1.19E-05	-2.52E-05	-3.56E-05	-5.45E-05	-5.13E-05	-0.000110191	-0.000170273	-0.000259772	-0.000290156	0.000695868	0.002884006	0.004762453	0.006915017	0.011927526	0.019991651	0.029387968	0.036807824	0.042774178	0.045250047	0.045782823	0.041479737	0.037386782	0.034855045	0.030419879	0.029304361	0.02662756	0.025051862	0.023170184	0.022065444	0.019626677	0.017745456	0.018433386	0.018523313	0.020701978	0.022590907	0.02689593	0.030814443	0.03295121	0.0338122	0.03343959	0.033426832
38	mp-10517	LiScP2O7	0.9712	1.2222233	1.2754718	0.927757603	-7.18E-07	-2.81E-06	-2.93E-06	5.31E-07	1.07E-06	1.31E-05	4.86E-05	0.000151954	0.000371223	0.001046053	0.00231082	0.003916675	0.007611502	0.013813454	0.022878278	0.036623165	0.05476326	0.075196005	0.09484321	0.11120077	0.1211029	0.12259893	0.11685233	0.10456839	0.08806233	0.071280256	0.055094462	0.041550945	0.030331928	0.021893445	0.015484861	0.011402982	0.008791698	0.007321406	0.006903488	0.007078551	0.008110653	0.009647833	0.011634151	0.014377231	0.017566055	0.021038653	0.024841096
39	mp-549565	Li4CO4	0.36345	0.51413095	3.5131617	0.780530663	-2.13E-06	-1.70E-05	-1.15E-05	-4.29E-05	-2.93E-05	-5.04E-05	-2.01E-05	-4.70E-05	-1.87E-05	0.000160205	0.000602702	0.001958737	0.005014829	0.008617174	0.012650792	0.020429479	0.031427164	0.043435372	0.054272905	0.062254276	0.06613187	0.06663592	0.061415184	0.05506947	0.049444787	0.0419781	0.037506435	0.032294083	0.02851644	0.025029473	0.022649525	0.019802619	0.017835276	0.017595364	0.01736291	0.018660273	0.019952144	0.022731062	0.02556856	0.027067527	0.027482344	0.027134126	0.02686396
40	mp-1020013	Li2S2O7	1.31878	1.0140806	-0.058900073	1.242490139	-1.34E-06	-8.49E-06	-6.89E-06	-4.37E-05	-8.08E-06	-1.81E-05	4.64E-05	0.000111483	0.000325934	0.001023312	0.002372278	0.004293443	0.008675127	0.015414782	0.023782536	0.03729955	0.05470658	0.073311724	0.0917627	0.10547747	0.11346917	0.1143155	0.10782061	0.09631794	0.08255727	0.067807585	0.054510303	0.04294917	0.033564646	0.026147656	0.020615853	0.01683499	0.014494887	0.012642928	0.011951428	0.011729824	0.012207295	0.012589708	0.013699261	0.014890654	0.015870078	0.01702639	0.017967565
41	mp-685194	Li4Ti5O12	1.09215	0.43423712	0.12740207	0.815249493	-2.17E-06	-1.77E-05	-1.17E-05	-3.74E-05	-3.17E-05	-5.23E-05	-3.11E-05	-6.95E-05	-7.20E-05	1.43E-05	0.000293639	0.00152384	0.004285041	0.007294718	0.010667726	0.01748552	0.027459264	0.038541373	0.048184954	0.055444412	0.058817517	0.0593272	0.054413784	0.048859157	0.044335276	0.037933197	0.034656376	0.030338423	0.027339824	0.024419188	0.022490196	0.019785106	0.017851254	0.017930143	0.017806504	0.019406095	0.020898439	0.024197485	0.027404383	0.029110393	0.029657992	0.029280808	0.029077383
42	mp-761135	Li3Sb2(PO4)3	1.54212	1.3932232	0.55560505	1.249920809	-9.53E-08	2.34E-06	1.19E-06	5.34E-05	7.51E-06	4.16E-05	3.72E-05	0.000161694	0.00034895	0.000872973	0.001856942	0.003031228	0.005726425	0.010686982	0.019603489	0.032327842	0.04984647	0.07086763	0.09002584	0.10793586	0.11893692	0.120979406	0.11637753	0.10428349	0.086569	0.06937848	0.051908072	0.03773702	0.025895942	0.017240362	0.01062303	0.006510966	0.003690641	0.003008307	0.003021805	0.00394616	0.005756423	0.008973602	0.012170531	0.016543325	0.021920595	0.027445724	0.03388438
43	mp-1185303	LiGeO3	1.47384	0.84191287	-1.8155072	1.685399897	-1.71E-06	-1.22E-05	-9.10E-06	-5.29E-05	-1.62E-05	-3.44E-05	2.65E-05	5.63E-05	0.000214858	0.000766521	0.001867166	0.003687438	0.007826485	0.013765674	0.020703603	0.032492865	0.047871437	0.06413927	0.080115035	0.09159826	0.097966224	0.098566286	0.09227888	0.082461424	0.07167781	0.059479795	0.049402777	0.040125497	0.03277763	0.026735615	0.022308158	0.018855426	0.016681205	0.015209272	0.014593529	0.014724567	0.015318422	0.016160399	0.017604085	0.01855388	0.018890893	0.01911641	0.019099552
44	mp-675379	Li2Ta2O3	2.0812	0.68377256	2.8954272	0.735740683	-1.97E-06	-1.49E-05	-1.06E-05	-5.14E-05	-2.32E-05	-4.41E-05	4.16E-06	4.72E-06	0.000100946	0.000478809	0.001272503	0.002888816	0.006553207	0.011417893	0.016934773	0.026815303	0.040080063	0.05421511	0.06770192	0.07738478	0.08246224	0.08298225	0.077146344	0.06902577	0.06084941	0.050985515	0.04374246	0.036493443	0.030932944	0.026159147	0.022750275	0.01959146	0.01753291	0.016619015	0.016166348	0.016825654	0.017714925	0.019413255	0.021477925	0.022602947	0.022847597	0.022675693	0.022389486
45	mp-756951	LiSbO3	0.96241	0.78729594	-0.2640682	1.170765403	-1.81E-06	-1.32E-05	-9.67E-06	-5.32E-05	-1.87E-05	-3.82E-05	1.90E-05	3.83E-05	0.000175829	0.000669988	0.001669278	0.003426324	0.007418299	0.013007612	0.019456102	0.030602958	0.04526179	0.0607813	0.07590519	0.08674131	0.092642754	0.09320475	0.08705361	0.077819444	0.06795832	0.05657333	0.047498826	0.03893412	0.03221567	0.026616499	0.02254459	0.019193623	0.017062914	0.015769871	0.015203417	0.015503632	0.016186044	0.017295387	0.018934013	0.019915946	0.020182753	0.020235943	0.02008099
46	mp-1202801	LiPO3	1.16497	1.2647759	1.8409506	0.884211561	-5.68E-07	-1.54E-06	-1.95E-06	1.31E-05	2.75E-06	2.03E-05	4.64E-05	0.000155794	0.000368785	0.00101279	0.002217148	0.003720763	0.00718219	0.013109766	0.022176385	0.035728335	0.053779457	0.07441469	0.094024315	0.110819176	0.12103334	0.122671545	0.11718769	0.104907334	0.08803039	0.07106438	0.05448774	0.040721163	0.029287245	0.020756274	0.01426273	0.010157874	0.007491766	0.006196256	0.005876665	0.006220454	0.007434335	0.00936495	0.011638535	0.01478412	0.018517414	0.022513662	0.026984477
47	mp-8873	LiGeBO4	1.03485	1.1548592	0.61615133	1.081679414	-9.40E-07	-4.76E-06	-4.38E-06	-1.78E-05	-1.67E-06	2.04E-06	5.09E-05	0.000143477	0.000369448	0.001080163	0.00242159	0.004176849	0.008206731	0.014772855	0.023764376	0.03769881	0.055858728	0.075874895	0.09542925	0.11101502	0.12036249	0.12162513	0.11551077	0.10330088	0.08749799	0.07115056	0.05570182	0.04262675	0.031850465	0.023625435	0.017407801	0.013389211	0.010868028	0.009163171	0.008608541	0.008552793	0.009323963	0.010294311	0.011859869	0.013983113	0.016326047	0.018961618	0.021702772
48	mp-1190355	LiAlSi2O7	0.53158	1.1485195	1.2374296	0.898645212	-9.60E-07	-4.93E-06	-4.51E-06	-1.94E-05	-1.92E-06	1.02E-06	5.11E-05	0.000142518	0.000368869	0.001081992	0.002429127	0.004197298	0.008255733	0.014850492	0.023829944	0.03777347	0.055926345	0.07589661	0.09543132	0.11093958	0.120231085	0.12147157	0.115326524	0.103129506	0.08740054	0.07110386	0.055732485	0.04270932	0.03198156	0.023781255	0.017585428	0.01357457	0.011061955	0.009338276	0.008772276	0.00869772	0.00944663	0.01036855	0.011897707	0.013964823	0.01623048	0.018787859	0.02143038
49	mp-761687	LiSbPO5	0.44763	1.3852221	0.9273305	1.104560786	-1.25E-07	2.10E-06	9.86E-07	5.08E-05	7.23E-06	4.03E-05	3.78E-05	0.000161536	0.000350634	0.000883056	0.001882047	0.003077477	0.005822359	0.010847837	0.019779263	0.032563742	0.050124895	0.07113032	0.09032872	0.108177155	0.11913507	0.121153355	0.116493665	0.10438175	0.08670885	0.06952033	0.052094866	0.037939176	0.026114617	0.017461162	0.010846678	0.006732819	0.003921645	0.00319821	0.003189792	0.004075594	0.005847218	0.008981138	0.012118834	0.016415166	0.021690616	0.027122935	0.033441506
50	mp-771710	Li3Zr4(PO4)6	0.85993	0.9041091	1.2882855	0.773962901	-1.59E-06	-1.09E-05	-8.37E-06	-5.12E-05	-1.33E-05	-2.93E-05	3.46E-05	7.68E-05	0.000257917	0.00086998	0.002076198	0.003954286	0.008228414	0.014522882	0.022006841	0.034488212	0.05065643	0.06778233	0.08470307	0.09695895	0.10388711	0.10455007	0.098141156	0.087675884	0.0758206	0.062692024	0.05145166	0.041350357	0.033271916	0.026724033	0.021891292	0.018321667	0.0160931	0.014444789	0.01378514	0.013750009	0.014267592	0.014860671	0.016122164	0.017087132	0.017569833	0.018052317	0.018273491
51	mp-1222624	Li2SO4	1.12414	0.97640705	1.9392792	0.768250813	-1.43E-06	-9.37E-06	-7.43E-06	-4.71E-05	-9.91E-06	-2.24E-05	4.27E-05	9.99E-05	0.000304315	0.000976554	0.002285407	0.004203303	0.008572923	0.015195186	0.023279516	0.03647999	0.053495474	0.07160744	0.08956401	0.10276621	0.11038445	0.11115651	0.10466647	0.09349452	0.08038175	0.0661779	0.053576242	0.042509858	0.033570938	0.02644353	0.021146838	0.017439561	0.015140584	0.013339773	0.012650929	0.012473812	0.012947361	0.013358306	0.014486407	0.015563247	0.016329898	0.017216273	0.017857555
52	mp-756045	Li4Sn(BO3)2	0.43674	0.9779421	3.1466622	0.850373425	-1.43E-06	-9.34E-06	-7.41E-06	-4.70E-05	-9.84E-06	-2.22E-05	4.29E-05	0.000100388	0.000305238	0.0009786	0.002289307	0.004207617	0.008578323	0.015206219	0.02330262	0.036516972	0.053549223	0.071681716	0.089659214	0.102882065	0.11051534	0.11129022	0.104799435	0.09361331	0.080473915	0.06624751	0.053617157	0.042530388	0.033573173	0.026433708	0.021127317	0.017417073	0.01511649	0.013313191	0.012624044	0.012444673	0.012917953	0.013326688	0.014453206	0.015533848	0.016308188	0.01720466	0.017856942
53	mp-13725	Li3PO4	1.04803	1.1874585	3.3338625	0.93157989	-8.36E-07	-3.83E-06	-3.70E-06	-9.23E-06	-3.42E-07	7.35E-06	5.00E-05	0.00014796	0.000371263	0.001066868	0.002374655	0.004060175	0.007934639	0.014337438	0.023376487	0.037239462	0.05541055	0.07564403	0.095268965	0.11124009	0.120865	0.12224144	0.116295956	0.104036465	0.08787486	0.07129377	0.055469397	0.042149037	0.031142155	0.022802873	0.016483778	0.012430297	0.009865236	0.0082664	0.007774477	0.007823765	0.008715969	0.009949577	0.011711682	0.014130189	0.016877582	0.019917447	0.023170054
54	mp-18147	LiGaSiO4	1.56433	1.2407992	-0.24920319	1.448481481	-6.53E-07	-2.25E-06	-2.51E-06	5.93E-06	1.81E-06	1.62E-05	4.77E-05	0.000153765	0.000370461	0.001032509	0.002271865	0.003833648	0.007428219	0.013513916	0.022583295	0.036250025	0.054357722	0.074884176	0.09452323	0.111076325	0.12111826	0.122676946	0.11704271	0.10475609	0.088081524	0.07121123	0.054848142	0.04120083	0.02988225	0.021399677	0.014950856	0.010857434	0.008221975	0.006825815	0.006449872	0.006696766	0.007806954	0.009513252	0.011623461	0.014541736	0.017967911	0.021670068	0.025765104
55	mp-561237	LiCaBO3	2.84156	1.3191484	-2.9371428	2.30654258	-3.70E-07	1.07E-07	-6.41E-07	2.98E-05	4.83E-06	2.93E-05	4.29E-05	0.000159232	0.000362412	0.000959884	0.002076915	0.003444152	0.006590485	0.012130356	0.021158656	0.0343994	0.05226767	0.07310354	0.092576735	0.10987844	0.12045185	0.12226544	0.11714146	0.10491152	0.08763291	0.07051779	0.05351501	0.039533056	0.027887028	0.019277968	0.012710176	0.008592161	0.005858783	0.004809434	0.004625329	0.005203805	0.006663056	0.00912348	0.011779686	0.015444013	0.019874906	0.024528405	0.029842373
56	mp-772521	Li8TiO6	0.61542	0.5487412	4.148703	0.897838745	-2.10E-06	-1.66E-05	-1.13E-05	-4.50E-05	-2.82E-05	-4.94E-05	-1.53E-05	-3.69E-05	5.01E-06	0.000224501	0.000738504	0.002148872	0.00533216	0.009193198	0.013521124	0.021723518	0.03317481	0.045599278	0.05696613	0.06527529	0.06938284	0.06988646	0.0645348	0.057836764	0.051715475	0.043774188	0.038763378	0.03315057	0.02902335	0.025282938	0.022700803	0.019791292	0.017807754	0.017428976	0.017149908	0.018315747	0.01952207	0.022075983	0.02475328	0.026167098	0.02653272	0.026206018	0.025916334
57	mp-605853	Li4CO4	0.99628	0.51413095	3.6999981	0.811509139	-2.13E-06	-1.70E-05	-1.15E-05	-4.29E-05	-2.93E-05	-5.04E-05	-2.01E-05	-4.70E-05	-1.87E-05	0.000160205	0.000602702	0.001958737	0.005014829	0.008617174	0.012650792	0.020429479	0.031427164	0.043435372	0.054272905	0.062254276	0.06613187	0.06663592	0.061415184	0.05506947	0.049444787	0.0419781	0.037506435	0.032294083	0.02851644	0.025029473	0.022649525	0.019802619	0.017835276	0.017595364	0.01736291	0.018660273	0.019952144	0.022731062	0.02556856	0.027067527	0.027482344	0.027134126	0.02686396
58	mp-686239	Sr5Li25La7Nb8O48	0.83529	0.5832608	2.5019352	0.661689149	-2.07E-06	-1.62E-05	-1.12E-05	-4.70E-05	-2.70E-05	-4.82E-05	-1.04E-05	-2.66E-05	2.91E-05	0.00028917	0.000874805	0.002339013	0.005648242	0.009767694	0.014393889	0.023022624	0.034931876	0.047780853	0.05968241	0.068328194	0.07267246	0.07317727	0.06769703	0.060642004	0.054013006	0.04559038	0.04002827	0.034008037	0.029524682	0.025526542	0.02273863	0.019766012	0.01776517	0.017247986	0.016922997	0.017957782	0.019080015	0.0214107	0.023928747	0.02526128	0.02558411	0.025285337	0.02498325
59	mp-850532	LiSn2(PO4)3	0.82481	1.3969622	1.1019745	1.05624068	-8.14E-08	2.45E-06	1.28E-06	5.46E-05	7.64E-06	4.22E-05	3.68E-05	0.000161759	0.000348148	0.000868209	0.001845111	0.003009495	0.005681407	0.010611457	0.01952078	0.03221672	0.049715105	0.07074327	0.08988225	0.10782074	0.118841685	0.12089547	0.116320714	0.10423525	0.08650173	0.069310784	0.051819805	0.037641957	0.025793515	0.017137147	0.010518677	0.006407534	0.003582958	0.002919937	0.00294372	0.003886173	0.005714559	0.008970739	0.012195403	0.016603913	0.02202873	0.027597107	0.034091756
60	mp-966801	LiCaBO3	2.90349	1.3191484	-4.4401402	2.74203975	-3.70E-07	1.07E-07	-6.41E-07	2.98E-05	4.83E-06	2.93E-05	4.29E-05	0.000159232	0.000362412	0.000959884	0.002076915	0.003444152	0.006590485	0.012130356	0.021158656	0.0343994	0.05226767	0.07310354	0.092576735	0.10987844	0.12045185	0.12226544	0.11714146	0.10491152	0.08763291	0.07051779	0.05351501	0.039533056	0.027887028	0.019277968	0.012710176	0.008592161	0.005858783	0.004809434	0.004625329	0.005203805	0.006663056	0.00912348	0.011779686	0.015444013	0.019874906	0.024528405	0.029842373
61	mp-772925	Li4Ti5O12	1.79892	0.43423712	-1.992217	1.495943362	-2.17E-06	-1.77E-05	-1.17E-05	-3.74E-05	-3.17E-05	-5.23E-05	-3.11E-05	-6.95E-05	-7.20E-05	1.43E-05	0.000293639	0.00152384	0.004285041	0.007294718	0.010667726	0.01748552	0.027459264	0.038541373	0.048184954	0.055444412	0.058817517	0.0593272	0.054413784	0.048859157	0.044335276	0.037933197	0.034656376	0.030338423	0.027339824	0.024419188	0.022490196	0.019785106	0.017851254	0.017930143	0.017806504	0.019406095	0.020898439	0.024197485	0.027404383	0.029110393	0.029657992	0.029280808	0.029077383
62	mp-632815	Li10Ge(PO6)2	0.67527	1.2925329	2.8785663	0.91731633	-4.67E-07	-6.98E-07	-1.28E-06	2.15E-05	3.83E-06	2.49E-05	4.47E-05	0.000157741	0.000365951	0.000987098	0.002148141	0.003582815	0.006885422	0.012619689	0.021671958	0.03507323	0.05303984	0.07378508	0.09333637	0.11039689	0.120799676	0.122528285	0.117225245	0.10496472	0.08787322	0.070819974	0.054016158	0.040130578	0.028580256	0.020004235	0.013468329	0.009354671	0.006653833	0.005481142	0.005229522	0.00569075	0.00702832	0.009226137	0.011693211	0.015103257	0.019192738	0.023526315	0.028429322
63	mp-3151	Li3TaO4	1.08547	0.586413	3.2405984	0.756113101	-2.07E-06	-1.62E-05	-1.12E-05	-4.71E-05	-2.69E-05	-4.81E-05	-9.91E-06	-2.56E-05	3.13E-05	0.000295099	0.000887285	0.002356385	0.00567705	0.009820104	0.014473768	0.02314159	0.035092924	0.047981106	0.05993186	0.06860888	0.072975144	0.073480144	0.06798828	0.060900386	0.05422439	0.045757413	0.040144265	0.03408642	0.029570173	0.025548257	0.022741344	0.019762939	0.017760452	0.017230634	0.0169015	0.017924331	0.019038957	0.021349357	0.023852905	0.025178218	0.02549749	0.025201628	0.024898794
64	mp-721255	Li10Si(PO6)2	0.76893	1.3279923	2.4930773	0.906384822	-3.37E-07	3.74E-07	-4.25E-07	3.26E-05	5.16E-06	3.08E-05	4.23E-05	0.000159652	0.000361073	0.00095033	0.002052249	0.003396829	0.006490474	0.01196398	0.020982275	0.034166493	0.051998626	0.0728616	0.0923044	0.10968344	0.12031144	0.12215293	0.117089555	0.104872085	0.08753513	0.07040383	0.053338785	0.03932836	0.027653761	0.01903578	0.012459157	0.00834052	0.005596479	0.004589209	0.004427996	0.005046343	0.006546604	0.009095506	0.011815243	0.01556414	0.02010837	0.024867378	0.030317118
65	mp-560463	Li2B4O7	0.75365	0.9747008	1.2327492	0.815042881	-1.44E-06	-9.41E-06	-7.46E-06	-4.73E-05	-9.99E-06	-2.26E-05	4.26E-05	9.94E-05	0.000303286	0.000974266	0.002281038	0.004198448	0.008566805	0.015182726	0.023253575	0.03643857	0.05343531	0.07152443	0.08945769	0.10263695	0.11023846	0.11100741	0.104518354	0.09336215	0.08027897	0.06610023	0.053530503	0.042486813	0.033568222	0.026454221	0.02116833	0.017464343	0.015167147	0.01336913	0.012680654	0.012506086	0.012979968	0.013393464	0.01452341	0.015596106	0.016354311	0.017229546	0.017858718
66	mp-558713	LiAlSiO4	0.43791	1.1181605	1.8796033	0.824326565	-1.05E-06	-5.75E-06	-5.10E-06	-2.67E-05	-3.16E-06	-3.77E-06	5.14E-05	0.000137511	0.000364993	0.001087103	0.002457392	0.004283851	0.008470281	0.015186401	0.024094187	0.03805791	0.05615356	0.07588669	0.09529926	0.11042489	0.11943996	0.12057447	0.11429356	0.102173805	0.08681877	0.070788905	0.05580864	0.04305303	0.03257436	0.02450404	0.018422188	0.014452318	0.011980672	0.01017574	0.009559315	0.009402806	0.010051662	0.010756246	0.012121324	0.013927394	0.015831204	0.018018052	0.020194711
67	mp-1177528	Li3Ti7O14	0.66858	0.43132922	-0.6663015	1.081165285	-2.17E-06	-1.77E-05	-1.17E-05	-3.72E-05	-3.18E-05	-5.23E-05	-3.14E-05	-7.03E-05	-7.39E-05	9.09E-06	0.000282527	0.001508151	0.004258626	0.007246901	0.010596367	0.017379697	0.027316803	0.03836611	0.047967013	0.055201054	0.05855646	0.05906644	0.054164317	0.048637845	0.044152886	0.03778873	0.034554143	0.030267961	0.027296994	0.024396474	0.022483489	0.01978349	0.017850775	0.017941179	0.017821513	0.01943203	0.020931723	0.02424966	0.027469942	0.029183704	0.029736556	0.029358797	0.029158257
68	mp-1202818	LiZr2(AsO4)3	1.02791	0.66546506	-0.007721543	1.006622478	-1.99E-06	-1.52E-05	-1.07E-05	-5.08E-05	-2.39E-05	-4.49E-05	1.51E-06	-1.09E-06	8.77E-05	0.000444361	0.001200516	0.00278995	0.006391656	0.011122588	0.016475618	0.026128527	0.03914544	0.053041555	0.066238135	0.07572612	0.08066541	0.081181064	0.07540709	0.06748246	0.059594687	0.04999654	0.043067098	0.03604578	0.030685216	0.026054896	0.022761073	0.01963628	0.017589085	0.016746037	0.016315652	0.01704203	0.017971892	0.019782193	0.021927422	0.023086164	0.023338923	0.02313816	0.022842241
69	mp-762355	LiTiP2O7	0.82901	1.177951	0.03573419	1.310627065	-8.67E-07	-4.10E-06	-3.91E-06	-1.18E-05	-7.29E-07	5.79E-06	5.03E-05	0.000146727	0.000370927	0.001071403	0.002389725	0.004096143	0.008017375	0.014470514	0.023498163	0.037386157	0.055558234	0.075731486	0.09534101	0.11120203	0.120747745	0.12209112	0.11609447	0.103846595	0.08778602	0.07126841	0.05554981	0.042297274	0.031354427	0.023046277	0.016754976	0.012710838	0.010158536	0.008527233	0.008016299	0.008033563	0.008889345	0.010043798	0.011747032	0.014078324	0.01670658	0.0196282	0.022730978
70	mp-504211	LiSn(PO3)3	2.44257	1.4219657	-0.6402911	1.689845458	1.19E-08	3.20E-06	1.90E-06	6.27E-05	8.51E-06	4.63E-05	3.47E-05	0.000162067	0.000342505	0.000835549	0.001764452	0.002862305	0.005377479	0.01010089	0.018958785	0.03145967	0.048817113	0.06988704	0.08889016	0.10701391	0.11816422	0.120292835	0.115900904	0.10387677	0.08602272	0.068836	0.051214222	0.03699695	0.02510469	0.016446574	0.009823487	0.005719856	0.00286715	0.002334922	0.002428129	0.00349295	0.005443191	0.008961912	0.012372901	0.017020024	0.022762042	0.0286179	0.035485096
71	mp-1202325	LiAl(Si2O5)2	1.03861	1.1817465	0.31461227	1.212009784	-8.55E-07	-4.00E-06	-3.83E-06	-1.08E-05	-5.74E-07	6.41E-06	5.02E-05	0.000147227	0.00037108	0.001069656	0.002383842	0.004081971	0.007984671	0.014417974	0.023450412	0.037328824	0.055500902	0.0756985	0.0953147	0.111219905	0.12079739	0.122154	0.116177574	0.1039248	0.087823525	0.07128011	0.055518925	0.042238954	0.031270225	0.022949453	0.01664687	0.012598923	0.010041522	0.008423035	0.007919619	0.007949533	0.008819751	0.010005574	0.011732159	0.014098164	0.016773866	0.019742662	0.02290519
72	mp-559934	LiZnPO4	1.05319	1.3932097	1.3173244	1.003130533	-9.54E-08	2.34E-06	1.18E-06	5.34E-05	7.51E-06	4.16E-05	3.72E-05	0.000161694	0.000348952	0.00087299	0.001856985	0.003031306	0.00572659	0.010687258	0.019603796	0.03232825	0.049846943	0.07086808	0.090026364	0.10793628	0.11893728	0.1209797	0.116377756	0.10428366	0.08656924	0.06937872	0.0519084	0.037737362	0.025896313	0.01724074	0.010623407	0.006511336	0.00369103	0.003008623	0.003022088	0.00394638	0.005756575	0.008973611	0.012170438	0.016543102	0.0219202	0.027445178	0.033883616
73	mp-758362	Li3Ti2(PO4)3	1.49552	1.1725402	-0.74034166	1.566844497	-8.85E-07	-4.26E-06	-4.02E-06	-1.32E-05	-9.49E-07	4.90E-06	5.05E-05	0.000145999	0.000370667	0.001073746	0.0023978	0.00411591	0.008063238	0.014544046	0.023564316	0.03746502	0.055636104	0.075773925	0.09537281	0.11117039	0.12067034	0.12199488	0.11596981	0.10372962	0.08772777	0.071248	0.055590995	0.042378422	0.03147318	0.023183541	0.01690871	0.012870191	0.010325169	0.00867595	0.008154459	0.008153998	0.008989462	0.010099726	0.011770009	0.014052063	0.01661294	0.019467374	0.022485118
74	mp-26745	LiSbP2O7	1.6481	1.4192495	0.17146224	1.409103571	1.79E-09	3.12E-06	1.83E-06	6.18E-05	8.41E-06	4.59E-05	3.49E-05	0.000162043	0.00034314	0.000839163	0.001773339	0.002878445	0.005410728	0.010156801	0.019020554	0.031543046	0.048916265	0.06998205	0.08900054	0.10710457	0.118241206	0.120361686	0.115949765	0.10391865	0.08607718	0.06888938	0.05128126	0.03706777	0.025179824	0.016521614	0.009898788	0.005794221	0.002944546	0.002397971	0.002483589	0.003535015	0.005471952	0.008962021	0.012352704	0.016973928	0.022681557	0.028506337	0.035333212
75	mp-1200057	Li7La3(SnO6)2	0.92269	0.32170936	3.2719948	0.696595263	-2.20E-06	-1.85E-05	-1.19E-05	-2.88E-05	-3.46E-05	-5.40E-05	-4.57E-05	-9.91E-05	-0.000143282	-0.000183831	-0.000128048	0.000926501	0.003275547	0.005469421	0.007957827	0.013470574	0.02206227	0.0319196	0.039953478	0.046271145	0.04898998	0.049515087	0.045039058	0.04054384	0.037468653	0.032492038	0.030786982	0.02765965	0.025694206	0.023527417	0.0221969	0.019684326	0.017789718	0.018307885	0.018337645	0.020354647	0.022131393	0.02615451	0.029873902	0.03188661	0.032653585	0.032273117	0.032200374
76	mp-546920	Li(CO)2	1.04475	0.87744296	1.9917454	0.730810163	-1.64E-06	-1.15E-05	-8.69E-06	-5.21E-05	-1.46E-05	-3.16E-05	3.12E-05	6.80E-05	0.000239711	0.000826682	0.001989207	0.003844699	0.008065885	0.014214805	0.021466926	0.03365808	0.049492948	0.06625098	0.08277112	0.0946911	0.1013753	0.10200836	0.095646486	0.08545584	0.07406208	0.061332487	0.050592907	0.040846102	0.033082347	0.026751101	0.02209183	0.01857245	0.016367828	0.014790883	0.014148222	0.014180217	0.014726803	0.015417991	0.016751394	0.017702108	0.018112684	0.018476114	0.018583264
77	mp-758037	Li2Ti3P9O28	0.67353	1.1903368	1.1014576	0.947666849	-8.26E-07	-3.75E-06	-3.64E-06	-8.45E-06	-2.24E-07	7.83E-06	4.99E-05	0.000148321	0.000371333	0.001065392	0.002369876	0.004048981	0.00790906	0.014296192	0.023338305	0.03719306	0.055363163	0.07561437	0.09524315	0.11124727	0.120895855	0.12228228	0.11635263	0.10409005	0.08789846	0.07129887	0.05544306	0.04210273	0.031076992	0.02272864	0.01640141	0.012345242	0.009776314	0.008187553	0.007701497	0.007760703	0.008664112	0.009922054	0.011702221	0.014147307	0.016930947	0.020006668	0.023304725
78	mp-781789	Li4NbIn3(PO4)6	0.6779	1.2133471	1.2365354	0.930668308	-7.48E-07	-3.07E-06	-3.13E-06	-2.01E-06	7.11E-07	1.17E-05	4.90E-05	0.00015101	0.000371411	0.001051952	0.002328295	0.003954872	0.007696631	0.013952055	0.023012517	0.036791194	0.054943018	0.0753279	0.09497425	0.11123565	0.12106895	0.122534715	0.11673586	0.10445565	0.08803387	0.071298584	0.055201307	0.041711103	0.030542996	0.02212771	0.015740188	0.011664703	0.009065104	0.007560663	0.007123255	0.007265068	0.008260622	0.00971856	0.011646592	0.014306297	0.017381951	0.02074437	0.024406582
79	mp-778877	Li5InO4	0.75999	0.3928126	4.358389	0.903933434	-2.19E-06	-1.80E-05	-1.18E-05	-3.44E-05	-3.28E-05	-5.30E-05	-3.66E-05	-8.07E-05	-9.88E-05	-5.97E-05	0.000136385	0.001301562	0.003910246	0.006616565	0.009657655	0.015988074	0.02544462	0.036065303	0.045106284	0.052009344	0.055134356	0.0556489	0.050896365	0.0457392	0.041762006	0.035894692	0.033211093	0.029340643	0.0267309	0.024093643	0.022389889	0.01975669	0.017838294	0.018080529	0.01801349	0.019768143	0.021365192	0.024932573	0.028329546	0.030146994	0.030771762	0.030388985	0.030229552
80	mp-765289	LiSnPO4	1.23198	1.3671563	0.938923	1.090196114	-1.92E-07	1.56E-06	5.38E-07	4.50E-05	6.59E-06	3.73E-05	3.93E-05	0.000161089	0.000354241	0.000905245	0.001937618	0.003180553	0.00603685	0.011206974	0.020169714	0.03308632	0.050739538	0.071705855	0.0909898	0.10869564	0.119553566	0.12151675	0.116727695	0.10457805	0.08700374	0.0698249	0.05250563	0.038388908	0.026605476	0.017959278	0.01135333	0.007236404	0.004446088	0.003631053	0.003573599	0.004373344	0.006058307	0.009005433	0.012010047	0.016133629	0.021178758	0.026400328	0.032446485
81	mp-8874	LiSiBO4	1.08158	1.1639967	0.064021304	1.291993712	-9.12E-07	-4.50E-06	-4.20E-06	-1.55E-05	-1.30E-06	3.52E-06	5.07E-05	0.000144807	0.000370148	0.001077086	0.002409798	0.004146064	0.00813381	0.014656831	0.0236641	0.037582625	0.05574985	0.07583003	0.09540928	0.11110532	0.120532215	0.12182689	0.115757935	0.103531376	0.08762437	0.0712069	0.055649143	0.04250168	0.031657573	0.023398373	0.017150529	0.013121339	0.010587823	0.008911151	0.008373385	0.008345698	0.009149685	0.010191472	0.011810578	0.014015483	0.016470617	0.019219158	0.02210299
82	mp-6499	BaLiBO3	1.70308	1.0861402	-1.7905992	1.827902513	-1.14E-06	-6.60E-06	-5.68E-06	-3.34E-05	-4.54E-06	-8.58E-06	5.10E-05	0.000131082	0.000357663	0.001082139	0.002464348	0.004339861	0.008631971	0.015427584	0.024222225	0.038141612	0.056113426	0.07555452	0.094766535	0.1094711	0.11818139	0.11921173	0.11281924	0.10082533	0.085908376	0.07021156	0.05569048	0.043256685	0.033075444	0.025170168	0.0192306	0.015311608	0.012882372	0.01102043	0.010363065	0.010146525	0.010710774	0.011236621	0.012464794	0.014027399	0.01558537	0.017406758	0.019130917
83	mp-10499	LiZr2(PO4)3	0.85046	0.8903215	0.5005413	0.962224082	-1.62E-06	-1.12E-05	-8.54E-06	-5.17E-05	-1.40E-05	-3.05E-05	3.28E-05	7.23E-05	0.000248561	0.000847817	0.002031772	0.003898624	0.008146399	0.014367009	0.021731623	0.034064326	0.050061323	0.06699712	0.08371174	0.09579308	0.102594435	0.10324134	0.09685573	0.086531766	0.074915364	0.061993018	0.051011834	0.04109399	0.033178464	0.0267425	0.021999337	0.018455714	0.016239643	0.014627364	0.013976131	0.013974851	0.014506688	0.01514872	0.016446117	0.017402157	0.017845646	0.018264811	0.018424638
84	mp-766449	Li3TiSiO5	0.47031	0.9165802	1.7567909	0.746849545	-1.56E-06	-1.07E-05	-8.21E-06	-5.07E-05	-1.27E-05	-2.82E-05	3.61E-05	8.08E-05	0.00026626	0.000889581	0.002115286	0.004002647	0.008298612	0.014657109	0.022247933	0.034861017	0.051181845	0.06847933	0.0855845	0.097999856	0.10504402	0.10572271	0.0992946	0.088703096	0.07663126	0.06331633	0.051841162	0.041573633	0.03334745	0.02669859	0.021785064	0.0181919	0.015951756	0.01427259	0.013606053	0.013541974	0.014048121	0.014600382	0.015831951	0.016808053	0.017329978	0.017873164	0.018154515
85	mp-757765	Li3NbP3O11	0.60449	1.1147362	-0.12087529	1.326481742	-1.06E-06	-5.84E-06	-5.16E-06	-2.75E-05	-3.30E-06	-4.30E-06	5.14E-05	0.000136901	0.000364428	0.001087257	0.002459663	0.004292253	0.008492039	0.015219956	0.024118097	0.038081385	0.056167893	0.07587239	0.095268026	0.11034937	0.11933246	0.12045512	0.11416016	0.102050945	0.08674023	0.07074298	0.055809047	0.04308562	0.03263682	0.024582438	0.01851448	0.014549651	0.012082605	0.010269588	0.009647956	0.009483189	0.010121565	0.010803454	0.012151317	0.013928977	0.015793119	0.017938832	0.020063972
86	mp-759812	Li4Ti11O24	0.64684	0.40902662	-1.0192757	1.177490866	-2.18E-06	-1.79E-05	-1.18E-05	-3.56E-05	-3.24E-05	-5.27E-05	-3.44E-05	-7.64E-05	-8.84E-05	-3.09E-05	0.000197665	0.001388252	0.004056552	0.006881212	0.010051336	0.016571576	0.026229383	0.03702917	0.04630461	0.05334577	0.05656685	0.05707935	0.05226379	0.046952084	0.042762853	0.036687642	0.03377394	0.029729646	0.026968915	0.024221577	0.02243035	0.019769156	0.017844852	0.018023362	0.017934188	0.01962832	0.021184374	0.02464692	0.027969671	0.029743252	0.030337244	0.029955987	0.029778685
87	mp-1222376	LiZnBO3	1.21093	1.0792145	-1.7674968	1.816716609	-1.16E-06	-6.79E-06	-5.81E-06	-3.47E-05	-4.86E-06	-9.58E-06	5.08E-05	0.00012948	0.000355469	0.00107918	0.002461629	0.004345272	0.008654531	0.015458198	0.024221545	0.03811942	0.056053095	0.07542379	0.094580084	0.10919148	0.117834315	0.11884395	0.11243309	0.100474656	0.085659534	0.07004288	0.055628918	0.043270808	0.03315918	0.025294354	0.019389147	0.015482184	0.013061939	0.011193119	0.010529157	0.010304718	0.010854641	0.011351806	0.012557589	0.014074191	0.015564838	0.017312957	0.01894804
88	mp-8002	LiGaO2	2.33713	0.87613106	-2.8064563	2.006462934	-1.65E-06	-1.15E-05	-8.70E-06	-5.21E-05	-1.46E-05	-3.17E-05	3.10E-05	6.76E-05	0.000238805	0.000824507	0.001984817	0.003839106	0.008057486	0.014198961	0.021439577	0.03361617	0.049434416	0.0661743	0.08267455	0.09457816	0.10125054	0.10188222	0.095522895	0.08534588	0.07397476	0.061264813	0.05054982	0.040820424	0.0330721	0.02675153	0.02210082	0.018583901	0.016380431	0.014807172	0.014165428	0.014200892	0.014749056	0.015445424	0.016782623	0.017732954	0.018140366	0.0184983	0.018600322
89	mp-684508	LiSb2(PO4)3	0.71506	1.4181163	0.467065	1.298673555	-2.44E-09	3.09E-06	1.81E-06	6.14E-05	8.37E-06	4.57E-05	3.50E-05	0.000162034	0.000343403	0.000840665	0.001777038	0.002885168	0.005424582	0.010180093	0.019046273	0.03157774	0.048957497	0.07002154	0.08904638	0.10714219	0.11827302	0.12039015	0.11596991	0.10393592	0.08609971	0.06891152	0.051309127	0.037097268	0.02521114	0.01655291	0.009930212	0.005825275	0.002976869	0.002424317	0.002506779	0.00355261	0.005484004	0.008962133	0.012344349	0.016954767	0.02264803	0.028459843	0.035269897
90	mp-685675	Li26(B24O)3	1.75754	1.1049627	4.2726607	1.0445346	-1.09E-06	-6.10E-06	-5.34E-06	-2.96E-05	-3.71E-06	-5.79E-06	5.14E-05	0.000135058	0.000362538	0.001086807	0.002464182	0.004313168	0.008548467	0.015305849	0.024173345	0.038129866	0.056184996	0.07580447	0.09514587	0.11009982	0.11899072	0.12008049	0.1137483	0.10167269	0.086491704	0.070591636	0.055793367	0.04316479	0.032803863	0.024797149	0.018770622	0.014820788	0.012366796	0.010533284	0.009897892	0.009711907	0.010322208	0.010943825	0.012245744	0.013945263	0.01569957	0.01773039	0.019712314
91	mp-6425	Li3In2(PO4)3	1.43195	1.3392953	0.06352532	1.39949257	-2.96E-07	7.16E-07	-1.49E-07	3.61E-05	5.58E-06	3.27E-05	4.15E-05	0.000160136	0.000359249	0.000937772	0.002020046	0.003335501	0.006361296	0.011748791	0.020752883	0.033862684	0.05164627	0.072541796	0.09194271	0.10941867	0.12011492	0.121991865	0.11700672	0.104806766	0.08739782	0.07024885	0.053106934	0.03906261	0.02735369	0.018725714	0.012139032	0.008020153	0.005262608	0.004309859	0.004178201	0.004848109	0.006401178	0.009063978	0.011865359	0.015722377	0.020411344	0.02530462	0.030927293
92	mp-779116	Li2Ti3SnO8	1.07283	0.644626	0.4311497	0.836295608	-2.01E-06	-1.55E-05	-1.08E-05	-4.99E-05	-2.47E-05	-4.59E-05	-1.51E-06	-7.65E-06	7.27E-05	0.000405029	0.001118172	0.002676469	0.006205521	0.010782775	0.015949931	0.02534308	0.03807794	0.05170437	0.06457093	0.073840246	0.07862462	0.07913633	0.07343458	0.06573233	0.058169674	0.048872594	0.04229638	0.035532366	0.030397553	0.025929546	0.022765752	0.01967968	0.01764492	0.016883513	0.016479127	0.01728272	0.018259946	0.02019982	0.022438105	0.023637684	0.023903295	0.023673007	0.023370061
93	mp-757560	Li3Sn2(PO3)7	0.99084	1.4171075	0.98754525	1.102127629	-6.23E-09	3.06E-06	1.78E-06	6.11E-05	8.34E-06	4.55E-05	3.51E-05	0.000162024	0.000343637	0.000842001	0.001780327	0.002891146	0.005436904	0.010200819	0.01906914	0.031608593	0.048994176	0.07005665	0.08908713	0.10717557	0.11830127	0.1204154	0.11598774	0.10395118	0.08611968	0.06893117	0.051333904	0.037123494	0.025239017	0.016580787	0.009958202	0.005852928	0.003005643	0.002447786	0.002527425	0.003568303	0.005494767	0.008962254	0.012336936	0.016937729	0.02261822	0.028418466	0.03521353
94	mp-761841	Li2SnP2O7	1.09162	1.3763497	0.40694925	1.296101521	-1.58E-07	1.83E-06	7.66E-07	4.79E-05	6.92E-06	3.88E-05	3.86E-05	0.000161332	0.000352439	0.000894056	0.001909536	0.003128338	0.005928075	0.011024928	0.019972162	0.032822162	0.05042926	0.07141611	0.09065743	0.10843643	0.11934572	0.12133704	0.11661361	0.104482695	0.08685736	0.069672674	0.052298542	0.038161233	0.026356207	0.017705884	0.011095211	0.006979682	0.00417871	0.003410077	0.003377491	0.00422085	0.005949812	0.008991779	0.012064001	0.016275508	0.021437924	0.026766932	0.032951947
95	mp-766393	Li7Ti11O24	0.62454	0.43656477	-0.2507357	0.948418596	-2.17E-06	-1.77E-05	-1.17E-05	-3.76E-05	-3.16E-05	-5.22E-05	-3.07E-05	-6.89E-05	-7.05E-05	1.85E-05	0.000302542	0.001536404	0.004306197	0.007333012	0.010724882	0.01757031	0.027573396	0.03868181	0.0483596	0.05563944	0.059026763	0.059536196	0.054613773	0.049036503	0.044481445	0.03804896	0.034738287	0.03039487	0.027374107	0.02443733	0.022495518	0.019786365	0.017851591	0.017921273	0.017794427	0.019385274	0.020871736	0.024155665	0.027351845	0.029051652	0.029595073	0.029218372	0.02901262
96	mp-759187	Li3Ti2(PO4)3	1.35058	1.1725402	-0.39943814	1.456779446	-8.85E-07	-4.26E-06	-4.02E-06	-1.32E-05	-9.49E-07	4.90E-06	5.05E-05	0.000145999	0.000370667	0.001073746	0.0023978	0.00411591	0.008063238	0.014544046	0.023564316	0.03746502	0.055636104	0.075773925	0.09537281	0.11117039	0.12067034	0.12199488	0.11596981	0.10372962	0.08772777	0.071248	0.055590995	0.042378422	0.03147318	0.023183541	0.01690871	0.012870191	0.010325169	0.00867595	0.008154459	0.008153998	0.008989462	0.010099726	0.011770009	0.014052063	0.01661294	0.019467374	0.022485118
97	mp-1222573	LiTa6O15	2.3169	0.44508505	-3.9712284	2.13790296	-2.17E-06	-1.76E-05	-1.17E-05	-3.82E-05	-3.14E-05	-5.20E-05	-2.96E-05	-6.65E-05	-6.49E-05	3.39E-05	0.000335189	0.001582465	0.004383706	0.007473341	0.010934481	0.01788123	0.027992014	0.039197076	0.049000382	0.05635517	0.05979474	0.06030332	0.055347927	0.04968769	0.04501797	0.038473874	0.035038754	0.03060178	0.027499642	0.02450364	0.02251469	0.019790577	0.017852489	0.017888326	0.017749857	0.019308586	0.020773575	0.024002124	0.027159	0.028836213	0.02936443	0.028989691	0.028775683
98	mp-770209	Li3Ti(BO3)2	0.82511	0.98405445	1.836357	0.772211859	-1.42E-06	-9.20E-06	-7.33E-06	-4.65E-05	-9.55E-06	-2.16E-05	4.35E-05	0.00010229	0.00030888	0.000986635	0.00230455	0.004224286	0.008598837	0.015248483	0.023392558	0.036661334	0.053759784	0.07197365	0.09003386	0.10333916	0.111032546	0.11181878	0.10532525	0.09408337	0.080838144	0.06652217	0.0537778	0.042609997	0.033580054	0.026392795	0.021047872	0.017325778	0.015018778	0.01320589	0.012515686	0.012327682	0.012800252	0.013201029	0.014321894	0.015418371	0.01622411	0.017161544	0.017858597
99	mp-758457	LiTi(PO3)4	0.85784	1.2007556	0.84613097	1.026116515	-7.91E-07	-3.44E-06	-3.41E-06	-5.56E-06	2.00E-07	9.56E-06	4.95E-05	0.000149583	0.000371472	0.001059653	0.002351753	0.004007316	0.007814487	0.014143312	0.023195034	0.037017502	0.055181574	0.075495064	0.09513459	0.1112566	0.12098992	0.122412406	0.11654104	0.10426901	0.08797109	0.071307436	0.055340193	0.0419299	0.030837836	0.022457942	0.01610239	0.012036976	0.009454111	0.007902735	0.00743834	0.007534261	0.008478871	0.009826287	0.011672745	0.014214631	0.017130127	0.02033574	0.023798656
100	mp-768785	LiSn2(SO4)3	1.44438	1.2081372	-0.3978853	1.478364678	-7.66E-07	-3.23E-06	-3.25E-06	-3.49E-06	5.00E-07	1.08E-05	4.93E-05	0.000150433	0.000371465	0.001055235	0.002338195	0.003976826	0.007745823	0.014031976	0.02308919	0.036886584	0.055044115	0.07539996	0.0950443	0.11124848	0.1210407	0.12248862	0.11665952	0.1043823	0.088011146	0.07130471	0.055260614	0.041802857	0.030665662	0.022264676	0.015890071	0.011818607	0.009225913	0.007701831	0.00725316	0.007375802	0.008350139	0.009762066	0.011656182	0.014267069	0.017276395	0.020574	0.02415379
101	mp-770808	LiB2SbO5	0.96385	1.1324782	0.7353196	1.024508827	-1.01E-06	-5.37E-06	-4.83E-06	-2.33E-05	-2.58E-06	-1.53E-06	5.13E-05	0.000139957	0.000367058	0.001085464	0.002445741	0.004245513	0.008373514	0.01503583	0.023980375	0.037939563	0.056067206	0.075915866	0.095391884	0.11070025	0.11984737	0.12103169	0.11481251	0.102652945	0.087117404	0.07095682	0.05578777	0.0429021	0.032302555	0.024168527	0.018030945	0.014040969	0.011550048	0.009781542	0.009188052	0.009068434	0.009763045	0.010566875	0.012006993	0.013934347	0.016006872	0.018367413	0.020762125
102	mp-776484	Li6Sn3P8O29	1.51815	1.3869294	0.9122349	1.110851564	-1.19E-07	2.15E-06	1.03E-06	5.13E-05	7.29E-06	4.06E-05	3.77E-05	0.000161572	0.000350279	0.000880917	0.001876715	0.003067637	0.005801933	0.010813599	0.0197419	0.032513626	0.05006579	0.07107467	0.09026459	0.10812625	0.119093455	0.12111691	0.11646953	0.104361355	0.08667946	0.06949041	0.052055243	0.037896186	0.02606802	0.017414054	0.010798911	0.006685423	0.003872286	0.003157594	0.003153842	0.004047856	0.005827719	0.008979362	0.012129687	0.01644234	0.021739531	0.02719167	0.033535898
103	mp-757788	LiNb(PO3)4	1.61716	1.1167302	0.66075385	1.041895128	-1.05E-06	-5.79E-06	-5.13E-06	-2.70E-05	-3.22E-06	-3.99E-06	5.14E-05	0.000137258	0.000364762	0.001087182	0.002458373	0.004287407	0.008479455	0.015200568	0.024104377	0.038068004	0.056159936	0.07588117	0.09528674	0.11039392	0.11939565	0.12052521	0.114238426	0.10212296	0.086786374	0.07077005	0.055809088	0.043066867	0.032600615	0.024536919	0.018460829	0.014493048	0.012023325	0.010214969	0.009596351	0.009436354	0.010080801	0.010775842	0.012133689	0.013927855	0.015815046	0.017984685	0.020139787
104	mp-757616	LiSn(PO3)4	0.7305	1.4288229	1.3089068	1.022313348	3.75E-08	3.40E-06	2.07E-06	6.49E-05	8.74E-06	4.74E-05	3.41E-05	0.000162113	0.00034088	0.000826359	0.001741885	0.002821405	0.005293299	0.009959282	0.018802088	0.031248031	0.048565205	0.06964505	0.08860881	0.10678187	0.117966615	0.120115496	0.11577415	0.1037679	0.08588279	0.06869939	0.05104372	0.036817398	0.024914712	0.01625712	0.00963365	0.005532467	0.002672126	0.002176249	0.00228868	0.003387444	0.005371323	0.008962493	0.012424828	0.017137304	0.02296609	0.028900255	0.03586901
105	mp-684509	LiSn(PO3)3	1.57287	1.4219657	-1.5970726	1.977464788	1.19E-08	3.20E-06	1.90E-06	6.27E-05	8.51E-06	4.63E-05	3.47E-05	0.000162067	0.000342505	0.000835549	0.001764452	0.002862305	0.005377479	0.01010089	0.018958785	0.03145967	0.048817113	0.06988704	0.08889016	0.10701391	0.11816422	0.120292835	0.115900904	0.10387677	0.08602272	0.068836	0.051214222	0.03699695	0.02510469	0.016446574	0.009823487	0.005719856	0.00286715	0.002334922	0.002428129	0.00349295	0.005443191	0.008961912	0.012372901	0.017020024	0.022762042	0.0286179	0.035485096
106	mp-851102	LiTa3O8	2.62535	0.45289642	-4.9313183	2.451666704	-2.16E-06	-1.76E-05	-1.17E-05	-3.88E-05	-3.11E-05	-5.19E-05	-2.85E-05	-6.44E-05	-5.98E-05	4.81E-05	0.000365198	0.001624778	0.004454863	0.007602201	0.011127135	0.018167041	0.028376915	0.03967107	0.0495899	0.057013832	0.06050164	0.061009504	0.05602388	0.050287265	0.04551181	0.038864933	0.035315078	0.030791912	0.027614787	0.024564188	0.02253182	0.019793969	0.017852742	0.017857525	0.017708384	0.019237686	0.02068295	0.023860678	0.026981512	0.028638093	0.029152604	0.02877989	0.028558532
107	mp-3540	Li2SnO3	0.83393	0.51429474	-1.9264983	1.522407388	-2.13E-06	-1.70E-05	-1.15E-05	-4.29E-05	-2.93E-05	-5.04E-05	-2.01E-05	-4.70E-05	-1.86E-05	0.000160508	0.000603342	0.001959635	0.005016333	0.008619895	0.012654897	0.020435588	0.031435393	0.043445557	0.05428557	0.06226848	0.06614716	0.06665118	0.061429814	0.055082455	0.04945545	0.041986525	0.03751235	0.032298118	0.028518843	0.025030691	0.02264979	0.019802608	0.017835177	0.01759461	0.017361946	0.01865866	0.01995014	0.022727981	0.025564726	0.027063288	0.027477847	0.027129725	0.026859453
108	mp-1209083	Sr2LiSiO4	1.26991	1.2043192	0.84119296	1.029874299	-7.79E-07	-3.34E-06	-3.33E-06	-4.56E-06	3.45E-07	1.01E-05	4.94E-05	0.000149998	0.000371479	0.001057555	0.002345278	0.003992689	0.007781494	0.014089848	0.02314435	0.036954932	0.05511607	0.0754502	0.095092334	0.11125415	0.12101601	0.12245082	0.11659975	0.104325086	0.08799158	0.07130699	0.055302434	0.041869022	0.030754965	0.022364767	0.015999904	0.011931525	0.009343904	0.007805625	0.007348786	0.007457535	0.008416446	0.009794906	0.011664311	0.014239478	0.017200246	0.020450287	0.023969635
109	mp-1222820	Li2MgGeO4	1.12835	1.0426661	2.9042962	0.842922716	-1.26E-06	-7.75E-06	-6.43E-06	-4.03E-05	-6.64E-06	-1.46E-05	4.87E-05	0.000119903	0.00034059	0.001053127	0.002423827	0.004336507	0.008704206	0.0154994	0.024060335	0.03777875	0.055448808	0.07440929	0.093203224	0.10731348	0.11559287	0.11650422	0.110028714	0.098302424	0.0840618	0.06891207	0.05510449	0.043178856	0.03346294	0.025837269	0.020132741	0.016294993	0.01392086	0.01204614	0.011360168	0.011122342	0.011619195	0.0120208	0.013148878	0.014460445	0.01563875	0.017033651	0.018248763
110	mp-756912	LiZnBO3	1.33322	1.0792145	-1.1844883	1.642383043	-1.16E-06	-6.79E-06	-5.81E-06	-3.47E-05	-4.86E-06	-9.58E-06	5.08E-05	0.00012948	0.000355469	0.00107918	0.002461629	0.004345272	0.008654531	0.015458198	0.024221545	0.03811942	0.056053095	0.07542379	0.094580084	0.10919148	0.117834315	0.11884395	0.11243309	0.100474656	0.085659534	0.07004288	0.055628918	0.043270808	0.03315918	0.025294354	0.019389147	0.015482184	0.013061939	0.011193119	0.010529157	0.010304718	0.010854641	0.011351806	0.012557589	0.014074191	0.015564838	0.017312957	0.01894804
111	mp-1222545	Li3Ti8O16	0.62303	0.4255371	-0.6341021	1.067431446	-2.18E-06	-1.78E-05	-1.17E-05	-3.68E-05	-3.19E-05	-5.24E-05	-3.22E-05	-7.19E-05	-7.77E-05	-1.31E-06	0.000260425	0.001476944	0.00420606	0.007151753	0.010454436	0.017169217	0.027033523	0.038017657	0.047533713	0.054717343	0.058037587	0.05854821	0.053668555	0.048198104	0.0437904	0.037501626	0.03435086	0.0301278	0.027211718	0.024351198	0.022469996	0.019780096	0.017849594	0.017962929	0.017851202	0.019483466	0.020997781	0.024353316	0.027600247	0.029329479	0.029892884	0.029514043	0.029319389
112	mp-554747	Li5La3Nb2O12	0.54264	0.20737025	1.3419725	0.470589117	-2.21E-06	-1.90E-05	-1.19E-05	-1.94E-05	-3.70E-05	-5.50E-05	-5.97E-05	-0.000126831	-0.000211083	-0.000375419	-0.000537511	0.000343034	0.002283422	0.003678898	0.005322839	0.009573339	0.016835788	0.02553749	0.032024708	0.037464608	0.03957746	0.04012346	0.036088742	0.032605052	0.030890394	0.027275741	0.027046539	0.025050925	0.024063312	0.022612423	0.021848252	0.019521963	0.017659556	0.01860715	0.018789943	0.021216301	0.023279052	0.028017377	0.032241657	0.034573358	0.035586655	0.03523429	0.035321712
113	mp-867533	LiSn3Sb(PO4)6	0.81726	1.516941	1.2879097	1.070770375	3.66E-07	6.00E-06	4.28E-06	9.38E-05	1.16E-05	6.16E-05	2.57E-05	0.000161421	0.00031738	0.00070069	0.001437519	0.002278931	0.004186071	0.008089954	0.0167063	0.028398568	0.045144416	0.06630045	0.08468881	0.1034438	0.11503219	0.11743584	0.11375745	0.10201825	0.083800636	0.066731125	0.0487082	0.034425035	0.02244204	0.013825072	0.007226197	0.003169535	0.000214543	0.000200732	0.000565597	0.002112541	0.004535071	0.009070929	0.01319992	0.018747887	0.025681745	0.032601863	0.04085381
114	mp-778878	BaLi4O3	0.57261	0.4618898	3.8389406	0.823699764	-2.16E-06	-1.75E-05	-1.16E-05	-3.94E-05	-3.09E-05	-5.17E-05	-2.73E-05	-6.19E-05	-5.38E-05	6.44E-05	0.000399834	0.001673584	0.004536887	0.007750764	0.011349445	0.018496934	0.02882129	0.040218573	0.050270867	0.057774957	0.06131873	0.061825793	0.05680543	0.05098051	0.046082605	0.0393169	0.03563414	0.031011276	0.027747344	0.024633612	0.022551	0.019797262	0.01785241	0.017821383	0.017659964	0.019155297	0.020577922	0.023697123	0.02677639	0.028409356	0.028908333	0.028538242	0.028308706
115	mp-772416	Li2Ti3Sn(PO4)6	1.34111	1.2950511	0.51678145	1.205307976	-4.58E-07	-6.22E-07	-1.22E-06	2.23E-05	3.92E-06	2.53E-05	4.46E-05	0.000157897	0.000365649	0.000984627	0.002141604	0.003569948	0.006857926	0.012574158	0.02162457	0.035011288	0.0529693	0.07372371	0.09326851	0.11035243	0.12077179	0.12250849	0.117222115	0.10496405	0.08785409	0.070794135	0.053970702	0.04007529	0.028515272	0.019935701	0.013396422	0.009282187	0.006578247	0.005417003	0.005171671	0.005643812	0.006992778	0.009215195	0.011700019	0.015134105	0.019255903	0.023619901	0.02856195
116	mp-26281	Li3Sb5(PO4)6	1.31593	1.409807	-0.04715945	1.481802732	-3.35E-08	2.84E-06	1.60E-06	5.87E-05	8.09E-06	4.43E-05	3.57E-05	0.000161945	0.000345306	0.000851602	0.001804002	0.002934274	0.005525878	0.010350337	0.019233955	0.03183077	0.049257934	0.07030865	0.089379385	0.10741414	0.11850235	0.1205947	0.11611353	0.10405877	0.08626192	0.069071576	0.051511962	0.037312567	0.025440453	0.016782446	0.010160964	0.006053389	0.003214304	0.002618112	0.002677439	0.003682464	0.005573285	0.008964	0.012284209	0.016815351	0.022403274	0.02811974	0.034806184
117	mp-673144	LiSnP2O7	0.85043	1.3995776	0.9955094	1.089685484	-7.16E-08	2.53E-06	1.34E-06	5.54E-05	7.73E-06	4.26E-05	3.66E-05	0.000161802	0.000347579	0.000864858	0.001836799	0.002994247	0.005649847	0.010558501	0.019462716	0.032138653	0.04962275	0.07065571	0.08978105	0.10773934	0.11877413	0.12083579	0.11628002	0.104200676	0.086454004	0.0692629	0.051757693	0.03757523	0.025721768	0.01706494	0.010445744	0.006335273	0.003507724	0.00285825	0.002889249	0.003844394	0.005685461	0.008968979	0.012213067	0.016646553	0.02210461	0.027703214	0.034236982
118	mp-3427	LiAlO2	1.03598	0.7020209	2.4268103	0.6919623	-1.94E-06	-1.46E-05	-1.04E-05	-5.19E-05	-2.24E-05	-4.32E-05	6.80E-06	1.06E-05	0.000114138	0.000513011	0.001343848	0.002986455	0.006712138	0.011708798	0.01738941	0.02749607	0.041007787	0.055382796	0.069158986	0.07903868	0.08425607	0.08478117	0.07888518	0.0705688	0.06210196	0.051972106	0.04441339	0.036935907	0.031174656	0.026257034	0.022732783	0.019540057	0.017469771	0.016486194	0.016011843	0.016605191	0.017455053	0.019043682	0.021029348	0.022122957	0.022362709	0.02222249	0.021949535
119	mp-765286	LiSn(PO3)4	1.51144	1.4288229	-0.6732093	1.704622286	3.75E-08	3.40E-06	2.07E-06	6.49E-05	8.74E-06	4.74E-05	3.41E-05	0.000162113	0.00034088	0.000826359	0.001741885	0.002821405	0.005293299	0.009959282	0.018802088	0.031248031	0.048565205	0.06964505	0.08860881	0.10678187	0.117966615	0.120115496	0.11577415	0.1037679	0.08588279	0.06869939	0.05104372	0.036817398	0.024914712	0.01625712	0.00963365	0.005532467	0.002672126	0.002176249	0.00228868	0.003387444	0.005371323	0.008962493	0.012424828	0.017137304	0.02296609	0.028900255	0.03586901
120	mp-758156	Li3Sn3(PO4)4	1.34931	1.3784206	-0.04065682	1.460386524	-1.50E-07	1.90E-06	8.17E-07	4.86E-05	6.99E-06	3.92E-05	3.84E-05	0.000161383	0.000352023	0.000891506	0.001903153	0.003116507	0.005903461	0.010983713	0.019927321	0.032762144	0.050358627	0.07134994	0.090581365	0.10837672	0.119297445	0.12129502	0.11658646	0.1044599	0.08682332	0.0696376	0.052251335	0.038109615	0.026299905	0.017648771	0.011037145	0.006921981	0.004118617	0.003360503	0.003333544	0.004186785	0.00592568	0.008989074	0.01207656	0.016307872	0.02149668	0.02684985	0.033066075
121	mp-753639	LiTiPCO7	1.47401	1.3338239	-0.46787468	1.579314122	-3.16E-07	5.50E-07	-2.83E-07	3.44E-05	5.38E-06	3.18E-05	4.19E-05	0.000159909	0.000360147	0.000943898	0.002035727	0.003365303	0.00642401	0.011853306	0.020864462	0.034010585	0.051818	0.07269804	0.092119664	0.10954896	0.120212376	0.12207218	0.11704913	0.10484046	0.087465964	0.07032515	0.05322007	0.03919182	0.027499206	0.018875878	0.012293899	0.008175058	0.005424033	0.004444794	0.004298785	0.004943655	0.006471102	0.009078662	0.011840457	0.015645135	0.020264057	0.02509242	0.030631471
122	mp-1078377	LiNbO3	1.1787	0.3203385	-1.8389499	1.381226849	-2.20E-06	-1.85E-05	-1.19E-05	-2.87E-05	-3.46E-05	-5.40E-05	-4.59E-05	-9.95E-05	-0.000144123	-0.000186189	-0.000133076	0.000919355	0.00326343	0.005447535	0.007925483	0.013422709	0.021998005	0.03184099	0.039855793	0.046162464	0.0488737	0.049399022	0.044928327	0.040445633	0.03738739	0.03242761	0.03074096	0.02762765	0.025674343	0.023516454	0.022192968	0.019682683	0.017788492	0.018311942	0.018343545	0.020365538	0.022145748	0.0261776	0.02990314	0.031919654	0.032689463	0.032309175	0.032238223
123	mp-758812	Li3Sb2(PO4)3	1.73588	1.3932232	-1.5602401	1.949016579	-9.53E-08	2.34E-06	1.19E-06	5.34E-05	7.51E-06	4.16E-05	3.72E-05	0.000161694	0.00034895	0.000872973	0.001856942	0.003031228	0.005726425	0.010686982	0.019603489	0.032327842	0.04984647	0.07086763	0.09002584	0.10793586	0.11893692	0.120979406	0.11637753	0.10428349	0.086569	0.06937848	0.051908072	0.03773702	0.025895942	0.017240362	0.01062303	0.006510966	0.003690641	0.003008307	0.003021805	0.00394616	0.005756423	0.008973602	0.012170531	0.016543325	0.021920595	0.027445724	0.03388438
124	mp-758393	Li3Ti2(PO4)3	1.14966	1.1725402	0.60039294	1.098539581	-8.85E-07	-4.26E-06	-4.02E-06	-1.32E-05	-9.49E-07	4.90E-06	5.05E-05	0.000145999	0.000370667	0.001073746	0.0023978	0.00411591	0.008063238	0.014544046	0.023564316	0.03746502	0.055636104	0.075773925	0.09537281	0.11117039	0.12067034	0.12199488	0.11596981	0.10372962	0.08772777	0.071248	0.055590995	0.042378422	0.03147318	0.023183541	0.01690871	0.012870191	0.010325169	0.00867595	0.008154459	0.008153998	0.008989462	0.010099726	0.011770009	0.014052063	0.01661294	0.019467374	0.022485118
125	mp-758224	Li3Sn2(PO4)3	0.81796	1.369145	0.8266164	1.131336508	-1.85E-07	1.62E-06	5.88E-07	4.56E-05	6.66E-06	3.76E-05	3.91E-05	0.000161145	0.000353857	0.000902844	0.001931579	0.0031693	0.006013388	0.011167721	0.020127177	0.033029497	0.050672866	0.07164374	0.09091863	0.10864042	0.11950956	0.12147881	0.11670394	0.104558244	0.08697275	0.06979247	0.052461185	0.03833988	0.026551655	0.017904477	0.011297436	0.007180782	0.004388159	0.003583117	0.003531028	0.004340176	0.006034637	0.009002248	0.012021463	0.01616407	0.021234583	0.02647942	0.032555655
126	mp-768755	Li2Sn2(SO4)3	0.96402	1.1947801	0.5015564	1.149967281	-8.12E-07	-3.62E-06	-3.54E-06	-7.22E-06	-4.33E-08	8.56E-06	4.98E-05	0.000148868	0.000371414	0.001063018	0.002362301	0.004031427	0.007869098	0.014231666	0.023278153	0.037119612	0.055287622	0.075565755	0.09519971	0.111254394	0.120939314	0.12234111	0.116436124	0.10416923	0.08793185	0.071304396	0.055400617	0.04203002	0.03097562	0.022613559	0.016274044	0.012213834	0.009638959	0.008065965	0.007589066	0.007663774	0.008584633	0.009880477	0.011688751	0.014175007	0.017014768	0.02014586	0.02351417
127	mp-557177	Li2Al(BO2)5	0.54206	1.1235782	0.91216457	0.961351718	-1.03E-06	-5.61E-06	-5.00E-06	-2.54E-05	-2.94E-06	-2.92E-06	5.14E-05	0.000138455	0.000365826	0.00108665	0.002453351	0.004269893	0.008434648	0.015131167	0.024053514	0.0380166	0.05612544	0.07590306	0.09534089	0.11053613	0.11960152	0.12075478	0.11449671	0.10236119	0.086936966	0.07085663	0.055804014	0.04299839	0.03247327	0.024378337	0.018274978	0.01429735	0.011818418	0.010026846	0.009418919	0.009275973	0.009941825	0.010683233	0.012076164	0.013927698	0.015894894	0.018147198	0.020405946
128	mp-4558	Li4GeO4	1.0158	0.5585089	4.5454392	0.972899119	-2.10E-06	-1.65E-05	-1.13E-05	-4.56E-05	-2.78E-05	-4.91E-05	-1.39E-05	-3.40E-05	1.18E-05	0.000242749	0.000776996	0.002202642	0.005421679	0.009355824	0.013767676	0.022090357	0.03367069	0.046214335	0.057731815	0.06613523	0.070308976	0.07081277	0.06542447	0.058625985	0.052362334	0.04428566	0.039120235	0.03339296	0.029165726	0.02535289	0.022712948	0.019785658	0.017797321	0.017379358	0.017087236	0.018215973	0.019398343	0.021888942	0.024521098	0.025911516	0.02626435	0.025944863	0.025650918
129	mp-768884	Li4B2O5	1.80041	0.8178843	3.380634	0.836929049	-1.76E-06	-1.26E-05	-9.36E-06	-5.32E-05	-1.74E-05	-3.61E-05	2.32E-05	4.84E-05	0.000197779	0.000724564	0.001781423	0.003575078	0.007652184	0.013441037	0.020164285	0.031674005	0.046738114	0.06267567	0.07827838	0.08947332	0.095633194	0.0962148	0.08998438	0.08042251	0.07004729	0.05820778	0.048574492	0.039612196	0.032542825	0.026696082	0.022425286	0.019017417	0.016862806	0.015467268	0.014872162	0.015075386	0.015706066	0.016660957	0.018187081	0.019146485	0.01944675	0.019591	0.019506246
130	mp-756684	Sr2Li2Nb3O10	0.94921	0.67273986	0.9340999	0.714374127	-1.98E-06	-1.51E-05	-1.06E-05	-5.10E-05	-2.36E-05	-4.46E-05	2.56E-06	1.22E-06	9.30E-05	0.000458064	0.001229166	0.002829336	0.006456089	0.011240321	0.016658409	0.026401846	0.039517235	0.053508077	0.066819966	0.07638508	0.081379026	0.08189629	0.07609754	0.06809512	0.060093004	0.050389394	0.043335695	0.03622408	0.030784246	0.026097018	0.022757558	0.019619238	0.01756757	0.016696297	0.016256995	0.016956609	0.017870232	0.019635815	0.021748886	0.022893976	0.02314314	0.022953507	0.022661053
131	mp-16947	LiAlGeO4	2.00943	1.1929798	-1.8248632	1.903992419	-8.18E-07	-3.67E-06	-3.58E-06	-7.72E-06	-1.17E-07	8.27E-06	4.98E-05	0.000148648	0.000371386	0.001063993	0.002365399	0.004038579	0.007885359	0.014257933	0.0233027	0.03714963	0.055318583	0.07558587	0.09521783	0.111252055	0.12092231	0.122317895	0.116402864	0.104137644	0.08791875	0.0713025	0.05541807	0.042059675	0.031016814	0.02266026	0.01632568	0.01226709	0.009694624	0.008115211	0.007634584	0.007702983	0.008616749	0.009897186	0.011694042	0.014163598	0.016980598	0.02008925	0.023429085
132	mp-1222354	LiInO2	1.67085	0.57636464	-2.317484	1.680804936	-2.08E-06	-1.63E-05	-1.12E-05	-4.66E-05	-2.72E-05	-4.85E-05	-1.13E-05	-2.87E-05	2.42E-05	0.000276213	0.000847518	0.002301007	0.005585173	0.009653001	0.01421924	0.022762513	0.034579866	0.047343258	0.059137505	0.06771523	0.0720116	0.07251603	0.06706129	0.06007802	0.05355146	0.045225624	0.03977476	0.03383657	0.029424964	0.025478719	0.022732232	0.01977228	0.017774973	0.017285427	0.016969562	0.018030502	0.01916939	0.021544555	0.024094349	0.025442794	0.025773626	0.025468722	0.0251685
133	mp-1020030	LiAl(GeO3)2	2.44767	1.230734	-2.0308766	1.98810947	-6.88E-07	-2.56E-06	-2.74E-06	2.99E-06	1.41E-06	1.46E-05	4.82E-05	0.00015281	0.000370935	0.001040044	0.002293362	0.00387914	0.007528365	0.013677764	0.022745436	0.03645572	0.054582264	0.07505902	0.09470413	0.1111522	0.12111908	0.12264394	0.116948314	0.1046623	0.088077754	0.071253665	0.054985333	0.041392975	0.030127198	0.021667767	0.015240127	0.011152661	0.008530254	0.007093484	0.006694607	0.006902213	0.007969827	0.009583959	0.011626734	0.014449966	0.017747452	0.021325411	0.025262062
134	mp-758299	Li2SnP2O7	0.65048	1.3763497	1.2277093	1.013858838	-1.58E-07	1.83E-06	7.66E-07	4.79E-05	6.92E-06	3.88E-05	3.86E-05	0.000161332	0.000352439	0.000894056	0.001909536	0.003128338	0.005928075	0.011024928	0.019972162	0.032822162	0.05042926	0.07141611	0.09065743	0.10843643	0.11934572	0.12133704	0.11661361	0.104482695	0.08685736	0.069672674	0.052298542	0.038161233	0.026356207	0.017705884	0.011095211	0.006979682	0.00417871	0.003410077	0.003377491	0.00422085	0.005949812	0.008991779	0.012064001	0.016275508	0.021437924	0.026766932	0.032951947
135	mp-773843	LiTi2(PO4)3	0.87287	1.1521506	0.70643914	1.046541757	-9.49E-07	-4.83E-06	-4.44E-06	-1.85E-05	-1.78E-06	1.61E-06	5.10E-05	0.000143071	0.00036921	0.001080976	0.002424875	0.004185678	0.008227828	0.014806314	0.023792796	0.037731316	0.055888414	0.075885125	0.095431335	0.11098412	0.1203077	0.121560924	0.11543337	0.10322881	0.08745734	0.07113141	0.05571552	0.04266244	0.031906754	0.02369218	0.01748378	0.013468461	0.010950932	0.009237957	0.008678433	0.008614588	0.00937619	0.010325737	0.011875667	0.013974876	0.01628474	0.018886888	0.021585867
136	mp-774528	Li11Ti24O48	0.65106	0.43449718	-0.5421422	1.043575738	-2.17E-06	-1.77E-05	-1.17E-05	-3.75E-05	-3.17E-05	-5.23E-05	-3.10E-05	-6.94E-05	-7.19E-05	1.48E-05	0.000294632	0.001525241	0.004287405	0.007298994	0.010674099	0.01749498	0.027472	0.038557038	0.04820444	0.05546618	0.058840856	0.059350524	0.054436095	0.04887893	0.044351585	0.0379461	0.034665518	0.030344713	0.027343644	0.024421206	0.022490788	0.019785257	0.017851293	0.017929165	0.017805157	0.019403778	0.020895464	0.024192823	0.027398517	0.029103836	0.029650968	0.02927384	0.029070154
137	mp-762319	Li4TiO4	0.94447	0.51664174	3.7112703	0.813993875	-2.13E-06	-1.70E-05	-1.15E-05	-4.31E-05	-2.92E-05	-5.03E-05	-1.98E-05	-4.63E-05	-1.70E-05	0.000164849	0.000612518	0.001972503	0.005037843	0.008658926	0.012713738	0.020523021	0.031553403	0.043591492	0.05446718	0.062472027	0.06636607	0.066870034	0.061639734	0.055268675	0.04960836	0.042107508	0.037597198	0.032356065	0.028553305	0.025048137	0.022653645	0.019802231	0.017833743	0.017583773	0.017347923	0.018635748	0.019921366	0.022683937	0.025509812	0.027002499	0.027413543	0.027066696	0.026794905
138	mp-684427	LiSb(PO3)4	0.79288	1.4441168	-0.27516055	1.582142805	9.46E-08	3.86E-06	2.46E-06	6.99E-05	9.25E-06	4.99E-05	3.27E-05	0.00016216	0.000337138	0.000805525	0.001690912	0.002729419	0.005104391	0.0096412	0.018448917	0.030770188	0.047995154	0.06909491	0.08796781	0.10624865	0.1175084	0.119702384	0.11547441	0.10350978	0.08555821	0.06838529	0.050656997	0.036413103	0.024489496	0.015834568	0.009211518	0.005116377	0.002239186	0.001825039	0.001980592	0.003155617	0.005214812	0.008968221	0.012545396	0.017403485	0.023425397	0.029533364	0.036727794
139	mp-1098011	LiB2O3	0.7951	0.9815879	0.9361057	0.87698943	-1.42E-06	-9.25E-06	-7.36E-06	-4.67E-05	-9.67E-06	-2.18E-05	4.33E-05	0.000101524	0.000307416	0.000983415	0.002298455	0.004217659	0.00859075	0.015231752	0.023356667	0.036603633	0.053675495	0.0718566	0.08988352	0.10315552	0.110824645	0.11160627	0.105113745	0.09389428	0.08069172	0.06641182	0.05371341	0.04257827	0.03357767	0.02640965	0.021080261	0.017362952	0.015058551	0.013249474	0.012559664	0.012375078	0.012847869	0.013251693	0.014374708	0.015464662	0.01625758	0.017178342	0.017857142
140	mp-758240	LiTi(PO3)4	0.9799	1.2007556	1.2080939	0.929977211	-7.91E-07	-3.44E-06	-3.41E-06	-5.56E-06	2.00E-07	9.56E-06	4.95E-05	0.000149583	0.000371472	0.001059653	0.002351753	0.004007316	0.007814487	0.014143312	0.023195034	0.037017502	0.055181574	0.075495064	0.09513459	0.1112566	0.12098992	0.122412406	0.11654104	0.10426901	0.08797109	0.071307436	0.055340193	0.0419299	0.030837836	0.022457942	0.01610239	0.012036976	0.009454111	0.007902735	0.00743834	0.007534261	0.008478871	0.009826287	0.011672745	0.014214631	0.017130127	0.02033574	0.023798656
141	mp-1222700	Li3Ta12O31	1.57265	0.44911698	-1.9777426	1.500083422	-2.17E-06	-1.76E-05	-1.17E-05	-3.85E-05	-3.13E-05	-5.20E-05	-2.91E-05	-6.54E-05	-6.23E-05	4.12E-05	0.000350669	0.001604296	0.004420426	0.007539833	0.011033871	0.01802867	0.028190564	0.039441545	0.049304433	0.05669485	0.06015929	0.060667496	0.055696465	0.049996875	0.045272637	0.038675554	0.035181284	0.030699879	0.027559072	0.02453492	0.022523586	0.01979239	0.017852684	0.017872503	0.017728524	0.019272069	0.02072687	0.023929186	0.027067473	0.02873402	0.029255148	0.028881421	0.02866359
142	mp-672958	LiSb(PO3)4	1.15332	1.4441168	1.1587292	1.065716628	9.46E-08	3.86E-06	2.46E-06	6.99E-05	9.25E-06	4.99E-05	3.27E-05	0.00016216	0.000337138	0.000805525	0.001690912	0.002729419	0.005104391	0.0096412	0.018448917	0.030770188	0.047995154	0.06909491	0.08796781	0.10624865	0.1175084	0.119702384	0.11547441	0.10350978	0.08555821	0.06838529	0.050656997	0.036413103	0.024489496	0.015834568	0.009211518	0.005116377	0.002239186	0.001825039	0.001980592	0.003155617	0.005214812	0.008968221	0.012545396	0.017403485	0.023425397	0.029533364	0.036727794
143	mp-759071	LiSb(PO3)4	0.94111	1.4441168	-1.2804861	1.898300073	9.46E-08	3.86E-06	2.46E-06	6.99E-05	9.25E-06	4.99E-05	3.27E-05	0.00016216	0.000337138	0.000805525	0.001690912	0.002729419	0.005104391	0.0096412	0.018448917	0.030770188	0.047995154	0.06909491	0.08796781	0.10624865	0.1175084	0.119702384	0.11547441	0.10350978	0.08555821	0.06838529	0.050656997	0.036413103	0.024489496	0.015834568	0.009211518	0.005116377	0.002239186	0.001825039	0.001980592	0.003155617	0.005214812	0.008968221	0.012545396	0.017403485	0.023425397	0.029533364	0.036727794
144	mp-779525	Li3Sb3P8O29	1.5709	1.4249	-0.32173797	1.586294455	2.29E-08	3.29E-06	1.98E-06	6.37E-05	8.61E-06	4.68E-05	3.44E-05	0.000162088	0.000341813	0.000831629	0.001754818	0.002844831	0.0053415	0.010040373	0.018891858	0.031369306	0.048709616	0.069783844	0.088770226	0.106915176	0.1180803	0.12021758	0.115847245	0.10383074	0.085963294	0.06877788	0.05114149	0.036920257	0.025023444	0.016365506	0.009742211	0.005639602	0.00278363	0.002266925	0.002368353	0.003447678	0.005412306	0.008962	0.012394948	0.017070048	0.022849202	0.028738607	0.035649285
145	mp-773052	Li2Zr2(PO4)3	0.90393	0.9169421	1.4496344	0.763158027	-1.56E-06	-1.06E-05	-8.21E-06	-5.06E-05	-1.27E-05	-2.82E-05	3.61E-05	8.09E-05	0.000266501	0.000890142	0.002116404	0.004004022	0.008300589	0.014660907	0.022254817	0.034871675	0.05119691	0.068499364	0.08560986	0.09802985	0.10507743	0.105756566	0.09932795	0.08873277	0.076654665	0.06333432	0.05185234	0.041579977	0.033349514	0.026697723	0.021781856	0.018188007	0.015947526	0.014267482	0.013600765	0.013535872	0.014041706	0.014592834	0.015823573	0.016800046	0.017323162	0.017868161	0.01815132
146	mp-1193287	Li2Sc(PO4)2	1.21403	1.2208104	1.0408511	0.978723139	-7.23E-07	-2.85E-06	-2.96E-06	1.24E-07	1.01E-06	1.29E-05	4.87E-05	0.000151807	0.000371261	0.001047017	0.002313651	0.00392282	0.00762516	0.013835714	0.02289994	0.03665036	0.05479248	0.07521775	0.09486505	0.11120738	0.12109867	0.12258987	0.11683497	0.10455148	0.08805866	0.071283795	0.055111933	0.041576747	0.0303657	0.021930806	0.015525498	0.0114446	0.00883517	0.007359382	0.006938339	0.007108062	0.00813431	0.009658807	0.011635808	0.014365604	0.017536398	0.02099148	0.024771623
147	mp-755757	Li2Sn(BO3)2	0.80838	1.0443273	1.6118559	0.806264552	-1.26E-06	-7.71E-06	-6.40E-06	-4.01E-05	-6.55E-06	-1.43E-05	4.88E-05	0.000120373	0.000341373	0.001054646	0.00242631	0.004338143	0.008704258	0.015501518	0.024072861	0.037801564	0.055485614	0.07446597	0.09327851	0.10741181	0.11570789	0.11662332	0.110149644	0.098411374	0.08414349	0.06897121	0.055134777	0.0431885	0.03345375	0.025816418	0.020102175	0.016261145	0.013884964	0.012009545	0.011324155	0.011086017	0.011584531	0.011988606	0.013118819	0.014438394	0.015629409	0.017039167	0.018271605
148	mp-530141	Li7Ti16O32	1.78362	0.43228313	-0.5712644	1.051572679	-2.17E-06	-1.77E-05	-1.17E-05	-3.73E-05	-3.17E-05	-5.23E-05	-3.13E-05	-7.00E-05	-7.33E-05	1.08E-05	0.00028617	0.001513296	0.004267292	0.00726258	0.010619761	0.01741439	0.027363515	0.03842356	0.04803846	0.055280842	0.058642037	0.059151933	0.054246105	0.048710395	0.04421268	0.037836097	0.034587663	0.030291067	0.02731105	0.024403924	0.0224857	0.019784028	0.01785094	0.01793757	0.017816603	0.019423544	0.020920804	0.024232563	0.02744845	0.029159669	0.0297108	0.029333217	0.029131742
149	mp-504340	LiSb(PO3)4	0.75857	1.4441168	1.2123436	1.051973096	9.46E-08	3.86E-06	2.46E-06	6.99E-05	9.25E-06	4.99E-05	3.27E-05	0.00016216	0.000337138	0.000805525	0.001690912	0.002729419	0.005104391	0.0096412	0.018448917	0.030770188	0.047995154	0.06909491	0.08796781	0.10624865	0.1175084	0.119702384	0.11547441	0.10350978	0.08555821	0.06838529	0.050656997	0.036413103	0.024489496	0.015834568	0.009211518	0.005116377	0.002239186	0.001825039	0.001980592	0.003155617	0.005214812	0.008968221	0.012545396	0.017403485	0.023425397	0.029533364	0.036727794
150	mp-766108	Ba3LiTi5(SbO7)3	2.64481	1.0598625	-4.3913198	2.589172874	-1.22E-06	-7.30E-06	-6.14E-06	-3.79E-05	-5.78E-06	-1.23E-05	4.99E-05	0.000124629	0.000348249	0.001067468	0.002446314	0.004348147	0.008694827	0.015504262	0.024167862	0.0379839	0.05579046	0.074951604	0.093929544	0.10827735	0.11672917	0.117684565	0.11123284	0.099388435	0.084870234	0.06949212	0.055391148	0.043255545	0.033347894	0.025604654	0.019801881	0.015930489	0.01353495	0.011656947	0.010978768	0.010741558	0.011258831	0.011694124	0.01285053	0.014250859	0.015567338	0.017121535	0.018523986
151	mp-778397	Li2Sn(BO3)2	1.1443	1.0443273	1.0514864	0.883169313	-1.26E-06	-7.71E-06	-6.40E-06	-4.01E-05	-6.55E-06	-1.43E-05	4.88E-05	0.000120373	0.000341373	0.001054646	0.00242631	0.004338143	0.008704258	0.015501518	0.024072861	0.037801564	0.055485614	0.07446597	0.09327851	0.10741181	0.11570789	0.11662332	0.110149644	0.098411374	0.08414349	0.06897121	0.055134777	0.0431885	0.03345375	0.025816418	0.020102175	0.016261145	0.013884964	0.012009545	0.011324155	0.011086017	0.011584531	0.011988606	0.013118819	0.014438394	0.015629409	0.017039167	0.018271605
152	mp-769411	Li6B3SbO9	1.08853	1.0369543	3.3505337	0.892056225	-1.28E-06	-7.90E-06	-6.52E-06	-4.11E-05	-6.92E-06	-1.53E-05	4.83E-05	0.000118266	0.000337832	0.0010477	0.002414807	0.004330078	0.008702512	0.015489519	0.024013862	0.03769555	0.055316254	0.074207656	0.092936255	0.10696738	0.11518925	0.11608687	0.10960559	0.097921535	0.08377529	0.0687038	0.054996274	0.04314219	0.033491507	0.025906395	0.020235615	0.016409205	0.01404204	0.012170349	0.011482601	0.011246461	0.011738082	0.012132441	0.013254142	0.014539083	0.01567471	0.017019395	0.018176176
153	mp-772214	LiZr2O4	0.36519	0.18871233	-0.09492871	0.742820469	-2.21E-06	-1.91E-05	-1.19E-05	-1.78E-05	-3.74E-05	-5.51E-05	-6.19E-05	-0.000131132	-0.000221687	-0.000405628	-0.000602222	0.000250558	0.002125728	0.003394543	0.004906118	0.00895749	0.016010823	0.024532441	0.030776437	0.03608038	0.038099673	0.03864937	0.0346857	0.031360585	0.029857464	0.02645646	0.026456695	0.02463818	0.023803208	0.022464244	0.02178842	0.019491535	0.017633742	0.018649343	0.018856656	0.021347988	0.023456706	0.02830896	0.03261358	0.034997333	0.036052093	0.03570655	0.035821732
154	mp-768083	Li5La3Nb14O42	0.8923	0.17019635	-1.0825764	1.054101908	-2.20E-06	-1.92E-05	-1.19E-05	-1.63E-05	-3.77E-05	-5.52E-05	-6.40E-05	-0.000135338	-0.000232083	-0.000435302	-0.000665824	0.000159603	0.001970513	0.00311473	0.004496471	0.008352217	0.015200244	0.023545455	0.029550688	0.034721646	0.036649525	0.037202965	0.033309445	0.030139899	0.02884382	0.025652405	0.02587729	0.024232406	0.023546986	0.022317749	0.021728504	0.01946051	0.01760713	0.018689599	0.018921053	0.021476302	0.023630418	0.028594844	0.03297858	0.035413884	0.036510035	0.036171738	0.036314834
155	mp-774579	LiTi2(PO4)3	1.05576	1.1521506	0.79098046	1.016690278	-9.49E-07	-4.83E-06	-4.44E-06	-1.85E-05	-1.78E-06	1.61E-06	5.10E-05	0.000143071	0.00036921	0.001080976	0.002424875	0.004185678	0.008227828	0.014806314	0.023792796	0.037731316	0.055888414	0.075885125	0.095431335	0.11098412	0.1203077	0.121560924	0.11543337	0.10322881	0.08745734	0.07113141	0.05571552	0.04266244	0.031906754	0.02369218	0.01748378	0.013468461	0.010950932	0.009237957	0.008678433	0.008614588	0.00937619	0.010325737	0.011875667	0.013974876	0.01628474	0.018886888	0.021585867
156	mp-775852	Li4Sb2C4SO16	0.89516	1.3709434	0.4432852	1.279158056	-1.78E-07	1.67E-06	6.32E-07	4.62E-05	6.72E-06	3.79E-05	3.90E-05	0.000161194	0.000353508	0.000900662	0.001926102	0.003159106	0.005992141	0.011132169	0.020088628	0.03297796	0.050612364	0.0715873	0.09085391	0.10859009	0.119469255	0.12144405	0.11668198	0.10453994	0.08694441	0.069762915	0.05242082	0.03829544	0.026502922	0.017854918	0.011246924	0.007130533	0.00433581	0.003539839	0.003492612	0.004310279	0.006013341	0.008999479	0.012031911	0.016191721	0.021285184	0.026551068	0.03265448
157	mp-765243	Li4Ti2Si4O13	1.32268	0.91754246	-1.4902523	1.633241853	-1.56E-06	-1.06E-05	-8.20E-06	-5.06E-05	-1.27E-05	-2.81E-05	3.62E-05	8.11E-05	0.000266899	0.000891074	0.002118256	0.004006298	0.008303861	0.014667185	0.022266205	0.034889333	0.051221848	0.06853254	0.08565187	0.09807961	0.105132796	0.10581273	0.09938324	0.08878203	0.07669347	0.06336415	0.05187086	0.041590497	0.03335291	0.026696261	0.021776514	0.018181523	0.015940482	0.014259014	0.013591965	0.013525734	0.014031058	0.014580311	0.01580968	0.016786769	0.017311871	0.017859884	0.018146068
158	mp-759419	LiSb(PO3)4	1.90327	1.4441168	0.9818344	1.119299137	9.46E-08	3.86E-06	2.46E-06	6.99E-05	9.25E-06	4.99E-05	3.27E-05	0.00016216	0.000337138	0.000805525	0.001690912	0.002729419	0.005104391	0.0096412	0.018448917	0.030770188	0.047995154	0.06909491	0.08796781	0.10624865	0.1175084	0.119702384	0.11547441	0.10350978	0.08555821	0.06838529	0.050656997	0.036413103	0.024489496	0.015834568	0.009211518	0.005116377	0.002239186	0.001825039	0.001980592	0.003155617	0.005214812	0.008968221	0.012545396	0.017403485	0.023425397	0.029533364	0.036727794
159	mp-26702	LiSn2(PO4)3	0.96819	1.3969622	0.507993	1.270364401	-8.14E-08	2.45E-06	1.28E-06	5.46E-05	7.64E-06	4.22E-05	3.68E-05	0.000161759	0.000348148	0.000868209	0.001845111	0.003009495	0.005681407	0.010611457	0.01952078	0.03221672	0.049715105	0.07074327	0.08988225	0.10782074	0.118841685	0.12089547	0.116320714	0.10423525	0.08650173	0.069310784	0.051819805	0.037641957	0.025793515	0.017137147	0.010518677	0.006407534	0.003582958	0.002919937	0.00294372	0.003886173	0.005714559	0.008970739	0.012195403	0.016603913	0.02202873	0.027597107	0.034091756
160	mp-684052	LiSn6P7O24	1.27709	1.4140357	1.0841349	1.070459064	-1.77E-08	2.96E-06	1.70E-06	6.01E-05	8.23E-06	4.50E-05	3.54E-05	0.000161993	0.000344344	0.000846054	0.001790315	0.002909325	0.00547439	0.010263824	0.019138642	0.031702314	0.049105484	0.07016311	0.08921065	0.10727658	0.1183866	0.12049156	0.11604136	0.10399705	0.08618004	0.06899062	0.051409088	0.0372032	0.025323834	0.016665641	0.010043468	0.005937204	0.003093354	0.002519348	0.00259043	0.003616208	0.005527659	0.008962818	0.012314554	0.016886052	0.022527605	0.028292648	0.035042044
161	mp-770932	LiSbO3	1.64426	0.78729594	-1.5022383	1.556550076	-1.81E-06	-1.32E-05	-9.67E-06	-5.32E-05	-1.87E-05	-3.82E-05	1.90E-05	3.83E-05	0.000175829	0.000669988	0.001669278	0.003426324	0.007418299	0.013007612	0.019456102	0.030602958	0.04526179	0.0607813	0.07590519	0.08674131	0.092642754	0.09320475	0.08705361	0.077819444	0.06795832	0.05657333	0.047498826	0.03893412	0.03221567	0.026616499	0.02254459	0.019193623	0.017062914	0.015769871	0.015203417	0.015503632	0.016186044	0.017295387	0.018934013	0.019915946	0.020182753	0.020235943	0.02008099
162	mp-1191091	LiAlSi2O7	0.68638	1.1485195	0.9422052	0.966499106	-9.60E-07	-4.93E-06	-4.51E-06	-1.94E-05	-1.92E-06	1.02E-06	5.11E-05	0.000142518	0.000368869	0.001081992	0.002429127	0.004197298	0.008255733	0.014850492	0.023829944	0.03777347	0.055926345	0.07589661	0.09543132	0.11093958	0.120231085	0.12147157	0.115326524	0.103129506	0.08740054	0.07110386	0.055732485	0.04270932	0.03198156	0.023781255	0.017585428	0.01357457	0.011061955	0.009338276	0.008772276	0.00869772	0.00944663	0.01036855	0.011897707	0.013964823	0.01623048	0.018787859	0.02143038
163	mp-560104	LiTaGeO5	0.58054	0.65922916	0.87374437	0.719132896	-2.00E-06	-1.53E-05	-1.07E-05	-5.05E-05	-2.41E-05	-4.52E-05	6.02E-07	-3.06E-06	8.32E-05	0.000432603	0.001175916	0.002756088	0.006336194	0.011021282	0.016318627	0.025893865	0.038826354	0.052641504	0.06573929	0.07516152	0.080054134	0.08056854	0.07481596	0.066957965	0.059167866	0.049659982	0.042836655	0.03589254	0.030599743	0.026018102	0.022763295	0.019650087	0.017606657	0.016787946	0.016365284	0.017114662	0.018058574	0.019907428	0.02208036	0.023251059	0.023507273	0.023297314	0.022998868
164	mp-770649	Li5NbO5	1.00804	0.40249115	4.8473887	0.99880058	-2.18E-06	-1.79E-05	-1.18E-05	-3.51E-05	-3.25E-05	-5.29E-05	-3.53E-05	-7.81E-05	-9.26E-05	-4.25E-05	0.000172921	0.001353259	0.003997515	0.006774412	0.009892389	0.016335964	0.025912473	0.03663982	0.045820553	0.05280584	0.05598801	0.056501344	0.051711157	0.04646192	0.042358447	0.036367252	0.033546623	0.029572595	0.026872912	0.024170075	0.022414219	0.019764325	0.017842423	0.018046662	0.0179664	0.019684967	0.021257538	0.024762364	0.028115075	0.0299063	0.030512623	0.03013064	0.029960452
165	mp-781803	Li3Ti2(PO4)3	1.08785	1.1725402	1.3730333	0.888252258	-8.85E-07	-4.26E-06	-4.02E-06	-1.32E-05	-9.49E-07	4.90E-06	5.05E-05	0.000145999	0.000370667	0.001073746	0.0023978	0.00411591	0.008063238	0.014544046	0.023564316	0.03746502	0.055636104	0.075773925	0.09537281	0.11117039	0.12067034	0.12199488	0.11596981	0.10372962	0.08772777	0.071248	0.055590995	0.042378422	0.03147318	0.023183541	0.01690871	0.012870191	0.010325169	0.00867595	0.008154459	0.008153998	0.008989462	0.010099726	0.011770009	0.014052063	0.01661294	0.019467374	0.022485118
166	mp-685797	Li6Ti9O20	0.6019	0.4361008	0.1208989	0.818724898	-2.17E-06	-1.77E-05	-1.17E-05	-3.76E-05	-3.16E-05	-5.22E-05	-3.08E-05	-6.90E-05	-7.08E-05	1.77E-05	0.000300766	0.0015339	0.00430198	0.007325374	0.010713482	0.017553393	0.027550623	0.03865381	0.04832478	0.055600543	0.058985025	0.059494503	0.054573894	0.04900112	0.0444523	0.03802588	0.03472195	0.030383602	0.027367264	0.024433719	0.022494458	0.019786105	0.017851537	0.017923031	0.017796848	0.019389426	0.02087706	0.02416402	0.027362317	0.02906337	0.02960762	0.029230822	0.029025534
167	mp-774721	Li5La3Nb2O12	1.01845	0.20737025	-0.26894993	0.813780979	-2.21E-06	-1.90E-05	-1.19E-05	-1.94E-05	-3.70E-05	-5.50E-05	-5.97E-05	-0.000126831	-0.000211083	-0.000375419	-0.000537511	0.000343034	0.002283422	0.003678898	0.005322839	0.009573339	0.016835788	0.02553749	0.032024708	0.037464608	0.03957746	0.04012346	0.036088742	0.032605052	0.030890394	0.027275741	0.027046539	0.025050925	0.024063312	0.022612423	0.021848252	0.019521963	0.017659556	0.01860715	0.018789943	0.021216301	0.023279052	0.028017377	0.032241657	0.034573358	0.035586655	0.03523429	0.035321712
168	mp-18220	LiAlSiO4	1.58371	1.1181605	-1.2584925	1.688930794	-1.05E-06	-5.75E-06	-5.10E-06	-2.67E-05	-3.16E-06	-3.77E-06	5.14E-05	0.000137511	0.000364993	0.001087103	0.002457392	0.004283851	0.008470281	0.015186401	0.024094187	0.03805791	0.05615356	0.07588669	0.09529926	0.11042489	0.11943996	0.12057447	0.11429356	0.102173805	0.08681877	0.070788905	0.05580864	0.04305303	0.03257436	0.02450404	0.018422188	0.014452318	0.011980672	0.01017574	0.009559315	0.009402806	0.010051662	0.010756246	0.012121324	0.013927394	0.015831204	0.018018052	0.020194711
169	mp-755289	Li3Y3ZrO8	0.88273	0.1582176	-0.74156964	0.938425466	-2.20E-06	-1.92E-05	-1.19E-05	-1.52E-05	-3.79E-05	-5.52E-05	-6.54E-05	-0.000138028	-0.000238742	-0.00045434	-0.000706647	0.000101188	0.001870775	0.002934952	0.004233488	0.00796372	0.014680084	0.022912383	0.028764538	0.033850465	0.03571992	0.03627584	0.032427505	0.02935764	0.028194021	0.025136968	0.025505552	0.023971915	0.023382261	0.022223283	0.021689462	0.019439999	0.017589409	0.018714827	0.018961795	0.02155812	0.023741443	0.028778013	0.03321257	0.035681173	0.036804184	0.03647088	0.036632154
170	mp-721249	Li10Ge(PO6)2	0.87091	1.2925329	2.743124	0.907645331	-4.67E-07	-6.98E-07	-1.28E-06	2.15E-05	3.83E-06	2.49E-05	4.47E-05	0.000157741	0.000365951	0.000987098	0.002148141	0.003582815	0.006885422	0.012619689	0.021671958	0.03507323	0.05303984	0.07378508	0.09333637	0.11039689	0.120799676	0.122528285	0.117225245	0.10496472	0.08787322	0.070819974	0.054016158	0.040130578	0.028580256	0.020004235	0.013468329	0.009354671	0.006653833	0.005481142	0.005229522	0.00569075	0.00702832	0.009226137	0.011693211	0.015103257	0.019192738	0.023526315	0.028429322
171	mp-757690	LiNb(PO3)4	1.33191	1.1167302	0.58771265	1.069170483	-1.05E-06	-5.79E-06	-5.13E-06	-2.70E-05	-3.22E-06	-3.99E-06	5.14E-05	0.000137258	0.000364762	0.001087182	0.002458373	0.004287407	0.008479455	0.015200568	0.024104377	0.038068004	0.056159936	0.07588117	0.09528674	0.11039392	0.11939565	0.12052521	0.114238426	0.10212296	0.086786374	0.07077005	0.055809088	0.043066867	0.032600615	0.024536919	0.018460829	0.014493048	0.012023325	0.010214969	0.009596351	0.009436354	0.010080801	0.010775842	0.012133689	0.013927855	0.015815046	0.017984685	0.020139787
172	mp-757663	LiSn(PO3)4	1.69573	1.4288229	-0.5589435	1.667731306	3.75E-08	3.40E-06	2.07E-06	6.49E-05	8.74E-06	4.74E-05	3.41E-05	0.000162113	0.00034088	0.000826359	0.001741885	0.002821405	0.005293299	0.009959282	0.018802088	0.031248031	0.048565205	0.06964505	0.08860881	0.10678187	0.117966615	0.120115496	0.11577415	0.1037679	0.08588279	0.06869939	0.05104372	0.036817398	0.024914712	0.01625712	0.00963365	0.005532467	0.002672126	0.002176249	0.00228868	0.003387444	0.005371323	0.008962493	0.012424828	0.017137304	0.02296609	0.028900255	0.03586901
173	mp-686745	Ba3LiTi5Nb3O21	2.19568	0.7046013	-4.2100554	2.347355359	-1.94E-06	-1.46E-05	-1.04E-05	-5.20E-05	-2.23E-05	-4.30E-05	7.17E-06	1.14E-05	0.000116005	0.000517835	0.0013539	0.003000183	0.006734427	0.011749635	0.017453428	0.027591994	0.041138615	0.055547725	0.069364816	0.079272546	0.08450988	0.08503579	0.07913148	0.070787326	0.062279217	0.052111648	0.04450805	0.036998138	0.031208375	0.026270362	0.022729736	0.019532219	0.01746024	0.01646689	0.015989518	0.016573627	0.017417982	0.018991273	0.020965884	0.022055237	0.02229456	0.022159098	0.021888293
174	mp-761862	LiB2SbO6	1.08406	1.1321955	0.10685569	1.257125244	-1.01E-06	-5.38E-06	-4.83E-06	-2.34E-05	-2.59E-06	-1.57E-06	5.13E-05	0.000139911	0.000367021	0.001085509	0.002446001	0.004246314	0.008375502	0.015038943	0.023982815	0.037942186	0.056069277	0.075915724	0.09539058	0.11069534	0.11983992	0.121023275	0.11480281	0.10264398	0.08711195	0.07095384	0.05578845	0.042905282	0.032308053	0.024175258	0.018038735	0.014049145	0.011558605	0.009789344	0.009195391	0.009075008	0.009768689	0.010570507	0.012009098	0.01393402	0.016003177	0.018360268	0.020750644
175	mp-1223174	Li9La12(SnO6)8	0.63255	0.33685693	1.1518093	0.529452378	-2.20E-06	-1.84E-05	-1.19E-05	-3.00E-05	-3.42E-05	-5.38E-05	-4.38E-05	-9.53E-05	-0.000133954	-0.000157693	-7.23E-05	0.001005676	0.003409755	0.005711854	0.008316232	0.014001139	0.022774648	0.03279167	0.0410372	0.047476925	0.050280295	0.05080297	0.046268076	0.041633964	0.03837032	0.033206787	0.031297304	0.028014233	0.025913917	0.023648545	0.022239907	0.019701915	0.017802509	0.018262425	0.018271632	0.020233184	0.021971695	0.02589832	0.029549498	0.03152029	0.03225609	0.03187401	0.03178177
176	mp-772049	Li2Ti2O5	0.53817	0.44374108	2.4384222	0.613573313	-2.17E-06	-1.76E-05	-1.17E-05	-3.81E-05	-3.14E-05	-5.21E-05	-2.98E-05	-6.69E-05	-6.58E-05	3.15E-05	0.000330033	0.001575193	0.004371472	0.007451186	0.010901379	0.01783212	0.027925897	0.039115667	0.048899166	0.056242064	0.059673354	0.0601821	0.0552319	0.049584776	0.04493319	0.038406726	0.034991298	0.030569099	0.027479835	0.024493188	0.022511695	0.019789949	0.017852385	0.017893562	0.017756931	0.019320749	0.020789102	0.024026398	0.027189475	0.028870238	0.029400842	0.029025776	0.028813055
177	mp-1177523	Li3Ti2(PO4)3	1.36886	1.1725402	-1.2192703	1.711287248	-8.85E-07	-4.26E-06	-4.02E-06	-1.32E-05	-9.49E-07	4.90E-06	5.05E-05	0.000145999	0.000370667	0.001073746	0.0023978	0.00411591	0.008063238	0.014544046	0.023564316	0.03746502	0.055636104	0.075773925	0.09537281	0.11117039	0.12067034	0.12199488	0.11596981	0.10372962	0.08772777	0.071248	0.055590995	0.042378422	0.03147318	0.023183541	0.01690871	0.012870191	0.010325169	0.00867595	0.008154459	0.008153998	0.008989462	0.010099726	0.011770009	0.014052063	0.01661294	0.019467374	0.022485118
178	mp-26389	LiNb2(PO4)3	0.84507	1.0547678	0.52799547	1.053779718	-1.23E-06	-7.44E-06	-6.23E-06	-3.86E-05	-6.03E-06	-1.30E-05	4.95E-05	0.000123265	0.000346089	0.001063558	0.002440431	0.004345971	0.008699989	0.015506927	0.024141349	0.037930645	0.055698805	0.074801736	0.09372732	0.10800493	0.116405815	0.11734777	0.11088789	0.09907697	0.08463986	0.069328144	0.05531278	0.04323843	0.033386752	0.025677549	0.019903295	0.01604176	0.013652619	0.011774604	0.011093701	0.010855366	0.011365814	0.011789186	0.012935732	0.014308389	0.015582374	0.017088098	0.018433183
179	mp-758291	Li3Sn3(PO4)4	1.43035	1.3784206	0.15306854	1.391028248	-1.50E-07	1.90E-06	8.17E-07	4.86E-05	6.99E-06	3.92E-05	3.84E-05	0.000161383	0.000352023	0.000891506	0.001903153	0.003116507	0.005903461	0.010983713	0.019927321	0.032762144	0.050358627	0.07134994	0.090581365	0.10837672	0.119297445	0.12129502	0.11658646	0.1044599	0.08682332	0.0696376	0.052251335	0.038109615	0.026299905	0.017648771	0.011037145	0.006921981	0.004118617	0.003360503	0.003333544	0.004186785	0.00592568	0.008989074	0.01207656	0.016307872	0.02149668	0.02684985	0.033066075
180	mp-26725	LiSnPO4	2.36495	1.3671563	0.09137097	1.406463714	-1.92E-07	1.56E-06	5.38E-07	4.50E-05	6.59E-06	3.73E-05	3.93E-05	0.000161089	0.000354241	0.000905245	0.001937618	0.003180553	0.00603685	0.011206974	0.020169714	0.03308632	0.050739538	0.071705855	0.0909898	0.10869564	0.119553566	0.12151675	0.116727695	0.10457805	0.08700374	0.0698249	0.05250563	0.038388908	0.026605476	0.017959278	0.01135333	0.007236404	0.004446088	0.003631053	0.003573599	0.004373344	0.006058307	0.009005433	0.012010047	0.016133629	0.021178758	0.026400328	0.032446485
181	mp-863410	Li2Nb(PO3)5	0.85229	1.1278601	1.2774295	0.881763049	-1.02E-06	-5.49E-06	-4.91E-06	-2.44E-05	-2.76E-06	-2.25E-06	5.14E-05	0.000139186	0.00036644	0.001086147	0.002449839	0.004258386	0.008405633	0.015086005	0.024019292	0.037980944	0.056099266	0.0759114	0.095368095	0.110617965	0.11972281	0.12089104	0.11465146	0.102504045	0.08702591	0.070906565	0.05579752	0.04295306	0.03239185	0.024277894	0.018157896	0.014174268	0.011689572	0.009908927	0.009307873	0.009175992	0.009855554	0.010626701	0.012042112	0.013929952	0.015947642	0.018251907	0.020575915
182	mp-1177866	Li2SbPCO7	1.82174	1.4943589	-0.4014549	1.655702947	2.82E-07	5.34E-06	3.71E-06	8.64E-05	1.09E-05	5.80E-05	2.79E-05	0.000161809	0.000323825	0.000734107	0.001517806	0.002420604	0.004473776	0.008576744	0.01725642	0.029149456	0.046050385	0.067195356	0.08574242	0.104356915	0.11584817	0.11818761	0.114337295	0.102523714	0.084380254	0.06726989	0.04932983	0.03505153	0.023080334	0.014447435	0.007837433	0.003767245	0.000835952	0.000696227	0.000995578	0.002425799	0.00473496	0.009026701	0.012983835	0.018318562	0.024971057	0.03164202	0.03956899
183	mp-16691	SrLi2Ti6O14	2.19838	0.8835881	-4.121397	2.413359145	-1.63E-06	-1.13E-05	-8.62E-06	-5.19E-05	-1.43E-05	-3.11E-05	3.20E-05	7.01E-05	0.000243947	0.000836817	0.002009641	0.003870655	0.008104759	0.014288202	0.021594118	0.033853117	0.0497656	0.06660847	0.08322163	0.095218405	0.10195837	0.102597885	0.09622447	0.08597003	0.074470125	0.061648548	0.050793737	0.040965367	0.03312925	0.026748002	0.022048682	0.018517733	0.016307686	0.014713673	0.014066838	0.014082765	0.014622146	0.015289485	0.01660542	0.017558323	0.017984165	0.018373797	0.01850553
184	mp-1020022	Li3B(PO4)2	1.15925	1.3773103	1.089326	1.049266898	-1.55E-07	1.86E-06	7.90E-07	4.82E-05	6.95E-06	3.90E-05	3.85E-05	0.000161357	0.000352246	0.000892875	0.001906578	0.003122854	0.005916665	0.011005824	0.019951379	0.032794345	0.050396528	0.07138546	0.0906222	0.10840881	0.11932339	0.121317625	0.116601095	0.104472175	0.08684163	0.06965644	0.05227667	0.038137317	0.026330091	0.017679393	0.011068272	0.006952905	0.004150829	0.003387073	0.003357093	0.00420504	0.005938608	0.008990506	0.012069808	0.016290503	0.021465156	0.02680539	0.03300486
185	mp-560866	LiLa(PO3)4	1.23251	1.1657109	-0.072188705	1.341062748	-9.06E-07	-4.45E-06	-4.16E-06	-1.50E-05	-1.23E-06	3.79E-06	5.07E-05	0.000145051	0.000370262	0.001076451	0.002407466	0.00414012	0.008119835	0.014634533	0.02364454	0.037559714	0.055727944	0.07581987	0.09540334	0.11111985	0.12056148	0.1218622	0.115801945	0.10357248	0.087646246	0.07121602	0.05563816	0.042477433	0.031620882	0.023355454	0.017102104	0.013070997	0.010535167	0.008863922	0.008329381	0.008307084	0.009117326	0.01017272	0.011802012	0.014022338	0.016498623	0.019268397	0.02217906
186	mp-770212	Li6Ti2S6O	0.79517	1.2171813	3.2980967	0.935736372	-7.35E-07	-2.96E-06	-3.05E-06	-9.16E-07	8.66E-07	1.23E-05	4.89E-05	0.000151424	0.000371344	0.00104945	0.002320839	0.003938493	0.00766006	0.013892556	0.022955082	0.036719445	0.054866508	0.07527234	0.09491945	0.111222595	0.121085756	0.12256465	0.11678828	0.10450623	0.08804774	0.07129185	0.055156045	0.041642502	0.030452134	0.022026654	0.015629888	0.011551572	0.008946911	0.00745712	0.007028083	0.007184173	0.008195452	0.009687486	0.011640625	0.014336312	0.017460825	0.020870881	0.024593696
187	mp-774753	Li5GaO4	1.25792	0.56551754	4.459907	0.95842044	-2.09E-06	-1.64E-05	-1.13E-05	-4.60E-05	-2.76E-05	-4.88E-05	-1.29E-05	-3.19E-05	1.67E-05	0.000255868	0.000804653	0.002241243	0.005485881	0.009472497	0.013944797	0.022353947	0.034027148	0.046656743	0.05828264	0.06675416	0.07097581	0.07147979	0.066065334	0.059194505	0.052828055	0.04465384	0.039376814	0.033567008	0.029267654	0.0254026	0.022720978	0.019780878	0.017789064	0.017343003	0.017041529	0.018143628	0.019308917	0.021754147	0.024353947	0.025727764	0.026071746	0.025757764	0.025461107
188	mp-721238	Li10Sn(PO6)2	0.67418	1.2659125	2.7207582	0.897588172	-5.64E-07	-1.50E-06	-1.92E-06	1.34E-05	2.80E-06	2.04E-05	4.64E-05	0.000155882	0.000368688	0.001011797	0.002214438	0.003715262	0.007170282	0.01309015	0.022156402	0.035702556	0.053750604	0.074390665	0.09399842	0.110804476	0.12102654	0.12266848	0.11719189	0.10491207	0.088025965	0.07105588	0.05446954	0.040697694	0.029258665	0.020725615	0.014230147	0.010124838	0.007457295	0.006166685	0.005849824	0.006198314	0.007417186	0.009358588	0.01164001	0.0147964	0.018544266	0.02255439	0.027042966
189	mp-753783	Li5InO4	0.66101	0.3928126	4.4777007	0.926376713	-2.19E-06	-1.80E-05	-1.18E-05	-3.44E-05	-3.28E-05	-5.30E-05	-3.66E-05	-8.07E-05	-9.88E-05	-5.97E-05	0.000136385	0.001301562	0.003910246	0.006616565	0.009657655	0.015988074	0.02544462	0.036065303	0.045106284	0.052009344	0.055134356	0.0556489	0.050896365	0.0457392	0.041762006	0.035894692	0.033211093	0.029340643	0.0267309	0.024093643	0.022389889	0.01975669	0.017838294	0.018080529	0.01801349	0.019768143	0.021365192	0.024932573	0.028329546	0.030146994	0.030771762	0.030388985	0.030229552
190	mp-556137	Li2Ca4Si4O13	0.53112	1.200664	-0.018067136	1.343609586	-7.92E-07	-3.45E-06	-3.41E-06	-5.59E-06	1.96E-07	9.54E-06	4.96E-05	0.000149572	0.000371471	0.001059706	0.002351918	0.004007691	0.007815331	0.014144681	0.023196325	0.0370191	0.05518324	0.0754962	0.09513567	0.11125666	0.1209892	0.12241138	0.11653951	0.10426755	0.08797057	0.07130745	0.05534115	0.04193145	0.030839954	0.022460338	0.016105024	0.012039686	0.009456941	0.007905232	0.007440646	0.007536236	0.008480479	0.009827098	0.011672968	0.014214003	0.017128335	0.020332806	0.023794273
191	mp-774064	LiSb(PO4)2	1.72032	1.4133005	-2.087215	2.115489295	-2.04E-08	2.94E-06	1.69E-06	5.99E-05	8.21E-06	4.49E-05	3.54E-05	0.000161985	0.000344512	0.000847022	0.001792701	0.002913669	0.005483355	0.010278887	0.019155242	0.0317247	0.049132068	0.07018851	0.089240104	0.10730064	0.11840686	0.12050964	0.11605406	0.10400795	0.086194396	0.06900481	0.05142703	0.03722225	0.025344117	0.016685957	0.010063892	0.005957393	0.003114383	0.002536495	0.002605536	0.003627706	0.005535562	0.008962982	0.012309237	0.01687372	0.022505954	0.028262537	0.035001002
192	mp-780235	LiSn2(PO4)3	0.6923	1.3969622	1.2816548	1.012327659	-8.14E-08	2.45E-06	1.28E-06	5.46E-05	7.64E-06	4.22E-05	3.68E-05	0.000161759	0.000348148	0.000868209	0.001845111	0.003009495	0.005681407	0.010611457	0.01952078	0.03221672	0.049715105	0.07074327	0.08988225	0.10782074	0.118841685	0.12089547	0.116320714	0.10423525	0.08650173	0.069310784	0.051819805	0.037641957	0.025793515	0.017137147	0.010518677	0.006407534	0.003582958	0.002919937	0.00294372	0.003886173	0.005714559	0.008970739	0.012195403	0.016603913	0.02202873	0.027597107	0.034091756
193	mp-985637	Li2Si4O7	0.63439	0.9655063	1.0152408	0.850022274	-1.46E-06	-9.61E-06	-7.58E-06	-4.79E-05	-1.04E-05	-2.35E-05	4.16E-05	9.65E-05	0.000297672	0.000961711	0.002256912	0.004171239	0.00853181	0.01511218	0.023109622	0.036209553	0.053104024	0.07106941	0.088875756	0.101931944	0.10944358	0.11019617	0.10371323	0.0926431	0.07971963	0.06567664	0.053279445	0.042358316	0.033549488	0.026508156	0.021280581	0.017594315	0.015306519	0.0135243	0.012838086	0.012677994	0.013154391	0.013583364	0.014724578	0.015776398	0.016490728	0.017307432	0.017873416
194	mp-6765	Li3AlGeO5	0.66155	1.0406471	2.489662	0.808796894	-1.27E-06	-7.81E-06	-6.46E-06	-4.06E-05	-6.74E-06	-1.48E-05	4.86E-05	0.000119329	0.000339626	0.001051245	0.002420725	0.004334375	0.008703874	0.015496364	0.0240445	0.03775017	0.05540301	0.0743392	0.093110256	0.107192576	0.11545162	0.1163581	0.1098804	0.09816891	0.083961524	0.068839304	0.055066954	0.04316651	0.033473566	0.025862161	0.020169493	0.016335748	0.013964079	0.012090326	0.011403685	0.01116635	0.011661263	0.012060094	0.013185745	0.014487746	0.015650785	0.017027784	0.018222066
195	mp-1177875	Li2Ti3NbO8	2.6732	0.5000738	-3.738427	2.090898055	-2.14E-06	-1.71E-05	-1.15E-05	-4.20E-05	-2.97E-05	-5.08E-05	-2.21E-05	-5.11E-05	-2.83E-05	0.00013427	0.000547846	0.001881757	0.004886029	0.008383559	0.012299033	0.019906864	0.030722	0.042563792	0.05318836	0.0610393	0.064825565	0.06533014	0.060163066	0.05395877	0.048532303	0.041256055	0.036999557	0.031947576	0.028309794	0.024924368	0.022625327	0.019803662	0.017842595	0.017659003	0.017445609	0.018796323	0.020123221	0.022993673	0.025896288	0.027430724	0.02786709	0.027511807	0.02725135
196	mp-15960	Li5AlO4	0.70315	0.43040773	4.3902907	0.917523594	-2.17E-06	-1.77E-05	-1.17E-05	-3.72E-05	-3.18E-05	-5.23E-05	-3.16E-05	-7.06E-05	-7.45E-05	7.44E-06	0.000279007	0.001503183	0.004250261	0.007231755	0.010573768	0.017346181	0.027271692	0.038310625	0.04789801	0.05512401	0.05847381	0.058983892	0.054085333	0.048567794	0.044095147	0.037743002	0.034521773	0.030245649	0.027283419	0.024389282	0.022481367	0.019782962	0.017850593	0.017944654	0.017826252	0.019440232	0.020942252	0.024266187	0.0274907	0.029206915	0.029761445	0.0293835	0.029183898
197	mp-1098422	LiMg30BO31	2.28387	1.1144344	-4.250251	2.575964398	-1.06E-06	-5.85E-06	-5.17E-06	-2.76E-05	-3.31E-06	-4.35E-06	5.14E-05	0.000136845	0.000364377	0.001087263	0.002459849	0.004292972	0.008493918	0.015222847	0.024120122	0.038083326	0.056169	0.07587093	0.09526501	0.11034247	0.1193227	0.12044434	0.11414819	0.10203991	0.08673311	0.07073878	0.055808954	0.04308839	0.032642253	0.024589282	0.01852257	0.014558195	0.012091557	0.010277844	0.009655763	0.009490283	0.01012775	0.010807663	0.012154031	0.013929203	0.015789872	0.017931972	0.020052593
198	mp-550798	Li4CO4	0.48482	0.51413095	2.4744325	0.638089823	-2.13E-06	-1.70E-05	-1.15E-05	-4.29E-05	-2.93E-05	-5.04E-05	-2.01E-05	-4.70E-05	-1.87E-05	0.000160205	0.000602702	0.001958737	0.005014829	0.008617174	0.012650792	0.020429479	0.031427164	0.043435372	0.054272905	0.062254276	0.06613187	0.06663592	0.061415184	0.05506947	0.049444787	0.0419781	0.037506435	0.032294083	0.02851644	0.025029473	0.022649525	0.019802619	0.017835276	0.017595364	0.01736291	0.018660273	0.019952144	0.022731062	0.02556856	0.027067527	0.027482344	0.027134126	0.02686396
199	mp-757547	Li2Sn3(P2O7)2	0.9055	1.3965555	1.1351312	1.047015808	-8.29E-08	2.44E-06	1.27E-06	5.45E-05	7.63E-06	4.21E-05	3.69E-05	0.000161752	0.000348235	0.000868729	0.001846401	0.003011863	0.00568631	0.010619686	0.019529797	0.032228846	0.049729437	0.07075684	0.08989793	0.1078333	0.11885214	0.120904684	0.11632699	0.10424057	0.08650912	0.0693182	0.051829435	0.037652317	0.025804663	0.017148376	0.010530023	0.006418779	0.003594662	0.00292953	0.002952203	0.003892693	0.005719097	0.008971033	0.012192677	0.016597303	0.022016946	0.027580634	0.03406919
200	mp-557467	Li4Ca(BO3)2	0.81	1.2453352	2.8275204	0.8986014	-6.37E-07	-2.12E-06	-2.40E-06	7.27E-06	1.99E-06	1.70E-05	4.75E-05	0.000154176	0.000370203	0.001028966	0.002261885	0.00381277	0.007382463	0.013438918	0.022508498	0.036154676	0.054252923	0.07480098	0.094436035	0.11103579	0.12111099	0.122684814	0.11707859	0.10479234	0.08807824	0.071188286	0.054783516	0.041112404	0.029770885	0.021278448	0.014820554	0.010724681	0.008083379	0.006705837	0.006340381	0.006605258	0.007734822	0.009483058	0.011623889	0.014585072	0.01806929	0.021827267	0.02599358
201	mp-752636	LiSbO3	1.57863	0.78729594	-1.6462171	1.600479135	-1.81E-06	-1.32E-05	-9.67E-06	-5.32E-05	-1.87E-05	-3.82E-05	1.90E-05	3.83E-05	0.000175829	0.000669988	0.001669278	0.003426324	0.007418299	0.013007612	0.019456102	0.030602958	0.04526179	0.0607813	0.07590519	0.08674131	0.092642754	0.09320475	0.08705361	0.077819444	0.06795832	0.05657333	0.047498826	0.03893412	0.03221567	0.026616499	0.02254459	0.019193623	0.017062914	0.015769871	0.015203417	0.015503632	0.016186044	0.017295387	0.018934013	0.019915946	0.020182753	0.020235943	0.02008099
202	mp-757479	Li2Sn(PO3)6	1.37914	1.4252466	0.011183485	1.470468049	2.42E-08	3.30E-06	1.98E-06	6.38E-05	8.62E-06	4.68E-05	3.44E-05	0.00016209	0.000341731	0.000831164	0.001753678	0.002842763	0.005337244	0.010033219	0.018883945	0.03135863	0.04869688	0.06977162	0.08875601	0.106903434	0.11807029	0.12020861	0.11584084	0.10382523	0.08595622	0.068770975	0.05113287	0.036911186	0.025013851	0.016355928	0.00973261	0.005630127	0.002773769	0.002258904	0.002361301	0.00344235	0.005408676	0.008962033	0.012397574	0.017075974	0.022859517	0.02875287	0.03566871
203	mp-4156	Li2ZrO3	1.66348	0.23216914	-2.7215843	1.61734363	-2.21E-06	-1.89E-05	-1.19E-05	-2.15E-05	-3.65E-05	-5.49E-05	-5.67E-05	-0.000121017	-0.000196783	-0.000334786	-0.000450535	0.00046722	0.002495013	0.004060524	0.005882825	0.010401093	0.017945	0.026889822	0.033704393	0.039328188	0.041567683	0.042108838	0.03797915	0.034281824	0.032281432	0.028378997	0.027839854	0.025605524	0.024411991	0.022810178	0.021926776	0.019560948	0.017692126	0.018548349	0.018698363	0.021037497	0.023038791	0.027624324	0.031740844	0.03400327	0.03496185	0.034601294	0.034652367
204	mp-776215	Li2Ti3NbO8	0.6747	0.5000738	-1.8537561	1.491299519	-2.14E-06	-1.71E-05	-1.15E-05	-4.20E-05	-2.97E-05	-5.08E-05	-2.21E-05	-5.11E-05	-2.83E-05	0.00013427	0.000547846	0.001881757	0.004886029	0.008383559	0.012299033	0.019906864	0.030722	0.042563792	0.05318836	0.0610393	0.064825565	0.06533014	0.060163066	0.05395877	0.048532303	0.041256055	0.036999557	0.031947576	0.028309794	0.024924368	0.022625327	0.019803662	0.017842595	0.017659003	0.017445609	0.018796323	0.020123221	0.022993673	0.025896288	0.027430724	0.02786709	0.027511807	0.02725135
205	mp-770749	Li2Ti(BO3)2	1.07851	0.9803965	1.3912911	0.79733528	-1.42E-06	-9.28E-06	-7.38E-06	-4.68E-05	-9.72E-06	-2.20E-05	4.31E-05	0.000101153	0.000306707	0.000981849	0.002295484	0.00421441	0.008586753	0.015223514	0.023339137	0.036575485	0.053634465	0.07179969	0.08981051	0.10306644	0.11072382	0.11150323	0.10501127	0.09380263	0.08062071	0.06635829	0.053682096	0.04256276	0.033576325	0.02641762	0.021095742	0.017380742	0.015077602	0.013270387	0.012580786	0.01239788	0.012870803	0.013276183	0.014400302	0.01548717	0.016273968	0.017186746	0.01785682
206	mp-1040125	LiMg30BO31	2.26794	1.1144344	-3.4787052	2.345933681	-1.06E-06	-5.85E-06	-5.17E-06	-2.76E-05	-3.31E-06	-4.35E-06	5.14E-05	0.000136845	0.000364377	0.001087263	0.002459849	0.004292972	0.008493918	0.015222847	0.024120122	0.038083326	0.056169	0.07587093	0.09526501	0.11034247	0.1193227	0.12044434	0.11414819	0.10203991	0.08673311	0.07073878	0.055808954	0.04308839	0.032642253	0.024589282	0.01852257	0.014558195	0.012091557	0.010277844	0.009655763	0.009490283	0.01012775	0.010807663	0.012154031	0.013929203	0.015789872	0.017931972	0.020052593
207	mp-756294	Li2Ti2O5	0.87401	0.44374108	1.3289824	0.564792763	-2.17E-06	-1.76E-05	-1.17E-05	-3.81E-05	-3.14E-05	-5.21E-05	-2.98E-05	-6.69E-05	-6.58E-05	3.15E-05	0.000330033	0.001575193	0.004371472	0.007451186	0.010901379	0.01783212	0.027925897	0.039115667	0.048899166	0.056242064	0.059673354	0.0601821	0.0552319	0.049584776	0.04493319	0.038406726	0.034991298	0.030569099	0.027479835	0.024493188	0.022511695	0.019789949	0.017852385	0.017893562	0.017756931	0.019320749	0.020789102	0.024026398	0.027189475	0.028870238	0.029400842	0.029025776	0.028813055
208	mp-755225	Li8ZrO6	0.93604	0.30557722	5.015387	1.01276178	-2.21E-06	-1.86E-05	-1.19E-05	-2.75E-05	-3.49E-05	-5.42E-05	-4.77E-05	-0.000103156	-0.000153128	-0.000211481	-0.00018704	0.00084263	0.003133264	0.005212458	0.007578397	0.012909019	0.021308515	0.030997515	0.03880768	0.044996865	0.0476268	0.048154593	0.04374121	0.03939268	0.036516037	0.031736813	0.03024716	0.027284186	0.025460996	0.023398237	0.022150137	0.019664437	0.017774789	0.018354695	0.01840629	0.02048204	0.022299457	0.026424944	0.030216686	0.032274175	0.033074796	0.03269667	0.032645192
209	mp-26271	Li2Sn(PO3)4	1.49872	1.4134982	-0.26740324	1.560774945	-1.97E-08	2.95E-06	1.69E-06	5.99E-05	8.22E-06	4.49E-05	3.54E-05	0.000161988	0.000344467	0.000846762	0.001792059	0.002912502	0.005480947	0.010274837	0.019150782	0.031718686	0.049124923	0.07018168	0.089232184	0.10729418	0.118401416	0.12050479	0.11605066	0.104005024	0.08619054	0.06900099	0.0514222	0.037217133	0.025338672	0.016680492	0.010058402	0.005951964	0.003108735	0.002531895	0.002601473	0.003624602	0.005533433	0.008962939	0.012310669	0.016877035	0.022511773	0.028270632	0.03501202
210	mp-759498	LiSbP2O7	0.71109	1.4192495	1.3933632	1.001216484	1.79E-09	3.12E-06	1.83E-06	6.18E-05	8.41E-06	4.59E-05	3.49E-05	0.000162043	0.00034314	0.000839163	0.001773339	0.002878445	0.005410728	0.010156801	0.019020554	0.031543046	0.048916265	0.06998205	0.08900054	0.10710457	0.118241206	0.120361686	0.115949765	0.10391865	0.08607718	0.06888938	0.05128126	0.03706777	0.025179824	0.016521614	0.009898788	0.005794221	0.002944546	0.002397971	0.002483589	0.003535015	0.005471952	0.008962021	0.012352704	0.016973928	0.022681557	0.028506337	0.035333212
211	mp-8184	Li2ZnGeO4	0.96397	1.037373	2.324872	0.79911549	-1.28E-06	-7.89E-06	-6.52E-06	-4.10E-05	-6.90E-06	-1.53E-05	4.83E-05	0.000118388	0.000338038	0.001048108	0.002415494	0.004330591	0.008702713	0.015490377	0.02401745	0.037701894	0.055326283	0.07422277	0.09295622	0.10699317	0.11521925	0.11611791	0.10963693	0.09794976	0.083796576	0.06871933	0.055004418	0.04314507	0.03348957	0.025901455	0.020228194	0.01640094	0.014033273	0.012161328	0.011473697	0.011237404	0.01172939	0.012124205	0.013246327	0.014533171	0.015671875	0.017020194	0.018181192
212	mp-770469	Li5TaO5	1.29005	0.62956583	4.468948	0.973423948	-2.03E-06	-1.57E-05	-1.09E-05	-4.93E-05	-2.53E-05	-4.65E-05	-3.70E-06	-1.24E-05	6.20E-05	0.000376558	0.001058474	0.002593961	0.006069758	0.010535187	0.015568543	0.024773754	0.037305064	0.050738193	0.063366696	0.07248008	0.0771542	0.07766357	0.07201511	0.0644729	0.05714285	0.048062295	0.041738745	0.03515935	0.030186402	0.025834955	0.02276446	0.019706342	0.017680282	0.01697838	0.01659314	0.017453078	0.018465187	0.020499911	0.022806201	0.024036786	0.024313908	0.024064364	0.023758803
213	mp-5488	LiInO2	1.67005	0.57636464	-2.6989908	1.800570956	-2.08E-06	-1.63E-05	-1.12E-05	-4.66E-05	-2.72E-05	-4.85E-05	-1.13E-05	-2.87E-05	2.42E-05	0.000276213	0.000847518	0.002301007	0.005585173	0.009653001	0.01421924	0.022762513	0.034579866	0.047343258	0.059137505	0.06771523	0.0720116	0.07251603	0.06706129	0.06007802	0.05355146	0.045225624	0.03977476	0.03383657	0.029424964	0.025478719	0.022732232	0.01977228	0.017774973	0.017285427	0.016969562	0.018030502	0.01916939	0.021544555	0.024094349	0.025442794	0.025773626	0.025468722	0.0251685
214	mp-683616	Li5Ti7In(PO4)12	1.54007	1.2727677	0.15856668	1.324712233	-5.39E-07	-1.29E-06	-1.76E-06	1.55E-05	3.06E-06	2.16E-05	4.60E-05	0.000156397	0.000368064	0.001005695	0.002197875	0.003681806	0.007097993	0.012970985	0.022034647	0.035545092	0.0535739	0.0742425	0.0938379	0.11071074	0.12098036	0.12264479	0.11721227	0.10493632	0.08799549	0.07100185	0.054357696	0.04055482	0.029085573	0.020540461	0.01403373	0.009925867	0.007249682	0.005988872	0.005688569	0.006065614	0.007314729	0.009321496	0.011650339	0.014871944	0.01870774	0.02280146	0.02739704
215	mp-774658	LiSnPO4	1.37637	1.3671563	0.40535435	1.291135547	-1.92E-07	1.56E-06	5.38E-07	4.50E-05	6.59E-06	3.73E-05	3.93E-05	0.000161089	0.000354241	0.000905245	0.001937618	0.003180553	0.00603685	0.011206974	0.020169714	0.03308632	0.050739538	0.071705855	0.0909898	0.10869564	0.119553566	0.12151675	0.116727695	0.10457805	0.08700374	0.0698249	0.05250563	0.038388908	0.026605476	0.017959278	0.01135333	0.007236404	0.004446088	0.003631053	0.003573599	0.004373344	0.006058307	0.009005433	0.012010047	0.016133629	0.021178758	0.026400328	0.032446485
216	mp-28548	Li8GeO6	0.71909	0.4243207	4.2610292	0.892194836	-2.18E-06	-1.78E-05	-1.17E-05	-3.67E-05	-3.19E-05	-5.25E-05	-3.24E-05	-7.22E-05	-7.85E-05	-3.50E-06	0.000255789	0.001470395	0.004195028	0.007131784	0.010424648	0.01712507	0.026974097	0.03794459	0.047442835	0.054615915	0.0579288	0.05843956	0.0535646	0.048105903	0.043714397	0.037441406	0.03430822	0.030098408	0.027193818	0.024341669	0.022467133	0.01977935	0.017849326	0.01796746	0.017857373	0.019494222	0.021011598	0.024375042	0.027627567	0.02936006	0.029925682	0.029546643	0.029353231
217	mp-37207	Li5GaO4	0.55557	0.56551754	3.6892867	0.821678378	-2.09E-06	-1.64E-05	-1.13E-05	-4.60E-05	-2.76E-05	-4.88E-05	-1.29E-05	-3.19E-05	1.67E-05	0.000255868	0.000804653	0.002241243	0.005485881	0.009472497	0.013944797	0.022353947	0.034027148	0.046656743	0.05828264	0.06675416	0.07097581	0.07147979	0.066065334	0.059194505	0.052828055	0.04465384	0.039376814	0.033567008	0.029267654	0.0254026	0.022720978	0.019780878	0.017789064	0.017343003	0.017041529	0.018143628	0.019308917	0.021754147	0.024353947	0.025727764	0.026071746	0.025757764	0.025461107
218	mp-756854	Sr2LiNb3O10	1.2975	0.64893186	-0.6332506	1.205457614	-2.01E-06	-1.54E-05	-1.08E-05	-5.01E-05	-2.45E-05	-4.57E-05	-8.91E-07	-6.30E-06	7.58E-05	0.000413165	0.001135216	0.002699992	0.006244158	0.010853279	0.016058784	0.025505666	0.03829878	0.051980734	0.06491544	0.07422968	0.07904586	0.07955829	0.07384148	0.06609331	0.058463793	0.04910464	0.042455766	0.03563875	0.030457444	0.025955997	0.02276542	0.019671345	0.017634049	0.016855702	0.016445901	0.017233472	0.018200804	0.020113736	0.022332685	0.023523623	0.023786278	0.023561804	0.023259982
219	mp-775867	LiSbPO5	0.85341	1.3852221	1.2028158	1.02414238	-1.25E-07	2.10E-06	9.86E-07	5.08E-05	7.23E-06	4.03E-05	3.78E-05	0.000161536	0.000350634	0.000883056	0.001882047	0.003077477	0.005822359	0.010847837	0.019779263	0.032563742	0.050124895	0.07113032	0.09032872	0.108177155	0.11913507	0.121153355	0.116493665	0.10438175	0.08670885	0.06952033	0.052094866	0.037939176	0.026114617	0.017461162	0.010846678	0.006732819	0.003921645	0.00319821	0.003189792	0.004075594	0.005847218	0.008981138	0.012118834	0.016415166	0.021690616	0.027122935	0.033441506
220	mp-755559	LiNbO3	1.1009	0.3203385	-0.040180832	0.804358299	-2.20E-06	-1.85E-05	-1.19E-05	-2.87E-05	-3.46E-05	-5.40E-05	-4.59E-05	-9.95E-05	-0.000144123	-0.000186189	-0.000133076	0.000919355	0.00326343	0.005447535	0.007925483	0.013422709	0.021998005	0.03184099	0.039855793	0.046162464	0.0488737	0.049399022	0.044928327	0.040445633	0.03738739	0.03242761	0.03074096	0.02762765	0.025674343	0.023516454	0.022192968	0.019682683	0.017788492	0.018311942	0.018343545	0.020365538	0.022145748	0.0261776	0.02990314	0.031919654	0.032689463	0.032309175	0.032238223
221	mp-756645	Li5Ti3O8	1.1476	0.48075145	-1.2334658	1.286988966	-2.15E-06	-1.73E-05	-1.16E-05	-4.07E-05	-3.03E-05	-5.12E-05	-2.47E-05	-5.66E-05	-4.13E-05	9.88E-05	0.000472759	0.001776231	0.004709194	0.008062966	0.011817385	0.019191556	0.029757395	0.041372903	0.05170675	0.05938083	0.06304337	0.06354904	0.058456033	0.052444592	0.04728738	0.04027071	0.036306478	0.031472817	0.028025322	0.024778105	0.022589209	0.019802034	0.017849322	0.017743014	0.01755589	0.018979874	0.020355113	0.023351436	0.026343502	0.027927427	0.028394774	0.028031228	0.027785625
222	mp-556861	LiY(PO3)4	1.59288	1.0995997	-0.75515974	1.525828071	-1.10E-06	-6.24E-06	-5.44E-06	-3.08E-05	-3.94E-06	-6.60E-06	5.13E-05	0.000133982	0.000361313	0.001085984	0.002465368	0.004322582	0.008575607	0.015346347	0.024194932	0.038144074	0.056178525	0.07574913	0.095056966	0.10994041	0.11878027	0.11985257	0.11350166	0.10144714	0.08633946	0.07049516	0.055773746	0.043199025	0.0328879	0.024908798	0.018906098	0.014964773	0.012517897	0.010674813	0.010032555	0.009836491	0.010432603	0.011024233	0.012303183	0.013961895	0.015658239	0.01762782	0.019533915
223	mp-27767	Li6Si2O7	0.56977	0.78999126	4.0763083	0.938944693	-1.81E-06	-1.31E-05	-9.64E-06	-5.32E-05	-1.86E-05	-3.80E-05	1.94E-05	3.92E-05	0.000177769	0.000674843	0.001679279	0.003439661	0.007439397	0.01304662	0.019519366	0.030698478	0.045393195	0.06094941	0.076115645	0.08698304	0.09290695	0.0934705	0.087312125	0.078049	0.06814285	0.056717902	0.047594443	0.038994864	0.03224565	0.02662472	0.022535324	0.019179344	0.017046573	0.015744291	0.015175218	0.015466677	0.016144324	0.017239619	0.01886803	0.01984755	0.020116752	0.020177437	0.020028004
224	mp-8702	LiGaGeO4	2.1276	1.233422	-1.7978644	1.920854395	-6.79E-07	-2.47E-06	-2.68E-06	3.77E-06	1.52E-06	1.50E-05	4.81E-05	0.000153072	0.000370822	0.001038077	0.00228771	0.003867106	0.007501809	0.013634358	0.022702653	0.036401592	0.054523394	0.07501367	0.09465754	0.11113388	0.12112096	0.12265485	0.11697556	0.10468918	0.08808029	0.07124348	0.054949544	0.041342217	0.030062072	0.021596292	0.015162853	0.011073731	0.008447822	0.007021802	0.006629001	0.006847016	0.007925947	0.009564568	0.011625279	0.014473874	0.017805714	0.021416878	0.025395863
225	mp-550474	Li4CO4	0.65058	0.51413095	3.7722619	0.823810896	-2.13E-06	-1.70E-05	-1.15E-05	-4.29E-05	-2.93E-05	-5.04E-05	-2.01E-05	-4.70E-05	-1.87E-05	0.000160205	0.000602702	0.001958737	0.005014829	0.008617174	0.012650792	0.020429479	0.031427164	0.043435372	0.054272905	0.062254276	0.06613187	0.06663592	0.061415184	0.05506947	0.049444787	0.0419781	0.037506435	0.032294083	0.02851644	0.025029473	0.022649525	0.019802619	0.017835276	0.017595364	0.01736291	0.018660273	0.019952144	0.022731062	0.02556856	0.027067527	0.027482344	0.027134126	0.02686396
226	mp-781626	Li2NbO3	2.291	0.37454066	-2.6796305	1.68149461	-2.19E-06	-1.81E-05	-1.18E-05	-3.30E-05	-3.33E-05	-5.33E-05	-3.89E-05	-8.55E-05	-0.0001104	-9.19E-05	6.78E-05	0.001204366	0.003746028	0.006319614	0.009216642	0.015334625	0.024566155	0.034987286	0.043766156	0.050515704	0.053534027	0.054051068	0.049369577	0.044384964	0.040643852	0.03500869	0.032581225	0.028904703	0.026463278	0.023948818	0.02234257	0.019740704	0.01782873	0.01814244	0.018100347	0.01992292	0.02156619	0.025251325	0.028731668	0.030598884	0.031259138	0.030875621	0.03073724
227	mp-1012865	LiTi3P3O13	1.64378	1.1312268	-2.351118	2.022335071	-1.01E-06	-5.40E-06	-4.85E-06	-2.36E-05	-2.63E-06	-1.72E-06	5.13E-05	0.00013975	0.000366895	0.001085663	0.002446883	0.004249048	0.0083823	0.015049572	0.023991123	0.037951075	0.05607628	0.07591513	0.09538602	0.11067855	0.11981427	0.120994195	0.114769444	0.10261311	0.08709307	0.070943564	0.055790696	0.042916115	0.032326892	0.024198262	0.018065408	0.014077142	0.011587909	0.009816078	0.009220526	0.009097548	0.009788057	0.010582971	0.012016347	0.013932955	0.015990589	0.018335858	0.020711377
228	mp-1238960	Li4CO4	0.41297	0.51413095	2.891242	0.687986314	-2.13E-06	-1.70E-05	-1.15E-05	-4.29E-05	-2.93E-05	-5.04E-05	-2.01E-05	-4.70E-05	-1.87E-05	0.000160205	0.000602702	0.001958737	0.005014829	0.008617174	0.012650792	0.020429479	0.031427164	0.043435372	0.054272905	0.062254276	0.06613187	0.06663592	0.061415184	0.05506947	0.049444787	0.0419781	0.037506435	0.032294083	0.02851644	0.025029473	0.022649525	0.019802619	0.017835276	0.017595364	0.01736291	0.018660273	0.019952144	0.022731062	0.02556856	0.027067527	0.027482344	0.027134126	0.02686396
229	mp-4117	Li2Si2O5	1.06189	0.9008118	1.0864539	0.802713972	-1.60E-06	-1.10E-05	-8.41E-06	-5.13E-05	-1.35E-05	-2.96E-05	3.42E-05	7.57E-05	0.000255691	0.000864725	0.002065685	0.003941179	0.008209206	0.014486296	0.021941822	0.034387913	0.05051543	0.06759588	0.084467545	0.09668153	0.10357919	0.10423821	0.09783465	0.08740303	0.075604945	0.06252566	0.051347326	0.04128992	0.033250503	0.026729347	0.02191801	0.018354617	0.016129054	0.014489182	0.013831466	0.013804262	0.014325108	0.014929528	0.016199354	0.017161872	0.017634809	0.018101795	0.018307803
230	mp-757305	Li2TiP3O10	0.86727	1.1970799	1.4542696	0.888586927	-8.04E-07	-3.55E-06	-3.49E-06	-6.59E-06	5.02E-08	8.95E-06	4.97E-05	0.000149146	0.000371444	0.001061746	0.00235829	0.004022214	0.007848194	0.014197866	0.023246452	0.037080754	0.0552474	0.07553926	0.09517557	0.11125623	0.12095983	0.12236965	0.116477475	0.1042085	0.087947704	0.07130613	0.055377804	0.041991793	0.030922774	0.022553777	0.01620802	0.012145776	0.009567824	0.008003091	0.007530983	0.007613804	0.008543768	0.00985938	0.011682304	0.014189939	0.017058816	0.020218588	0.023623303
231	mp-758044	Li5Ti8O16	2.95365	0.45161295	-5.292056	2.566361697	-2.16E-06	-1.76E-05	-1.17E-05	-3.87E-05	-3.12E-05	-5.19E-05	-2.87E-05	-6.47E-05	-6.06E-05	4.57E-05	0.00036026	0.001617818	0.004443162	0.007581009	0.011095444	0.018120024	0.028313592	0.039593086	0.049492892	0.05690544	0.060385287	0.060893252	0.055912606	0.050188567	0.045430522	0.03880057	0.035269607	0.030760642	0.027595852	0.024554249	0.022529034	0.019793432	0.017852748	0.017862635	0.01771525	0.019249387	0.020697895	0.023883969	0.027010726	0.028670697	0.02918745	0.02881438	0.028594209
232	mp-759587	LiSb(PO3)4	1.75122	1.4441168	0.30588567	1.374757027	9.46E-08	3.86E-06	2.46E-06	6.99E-05	9.25E-06	4.99E-05	3.27E-05	0.00016216	0.000337138	0.000805525	0.001690912	0.002729419	0.005104391	0.0096412	0.018448917	0.030770188	0.047995154	0.06909491	0.08796781	0.10624865	0.1175084	0.119702384	0.11547441	0.10350978	0.08555821	0.06838529	0.050656997	0.036413103	0.024489496	0.015834568	0.009211518	0.005116377	0.002239186	0.001825039	0.001980592	0.003155617	0.005214812	0.008968221	0.012545396	0.017403485	0.023425397	0.029533364	0.036727794
233	mp-759486	LiNbSn3(PO4)6	0.54047	1.239734	0.9253696	1.022403967	-6.57E-07	-2.29E-06	-2.53E-06	5.62E-06	1.77E-06	1.61E-05	4.78E-05	0.000153668	0.000370518	0.001033328	0.002274183	0.003838518	0.007438908	0.013531423	0.022600705	0.036272176	0.054382004	0.07490332	0.09454319	0.111085296	0.121119335	0.122674465	0.1170337	0.10474702	0.08808186	0.07121625	0.054863065	0.041221432	0.029908303	0.021428108	0.014981454	0.010888634	0.008254549	0.006854043	0.006475653	0.006718352	0.007824005	0.009520493	0.011623532	0.014531738	0.017944286	0.021633312	0.025711609
234	mp-1222522	LiLa3Ti4O12	2.96431	0.32003024	-5.1771793	2.467198925	-2.20E-06	-1.85E-05	-1.19E-05	-2.87E-05	-3.46E-05	-5.40E-05	-4.59E-05	-9.95E-05	-0.000144312	-0.000186718	-0.000134206	0.000917749	0.003260706	0.005442621	0.007918224	0.013411958	0.021983577	0.031823322	0.039833818	0.04613805	0.048847582	0.049372952	0.044903457	0.04042357	0.037369136	0.032413147	0.030730616	0.027620468	0.025669888	0.02351398	0.022192083	0.019682316	0.017788235	0.01831284	0.018344868	0.020368002	0.022148974	0.026182786	0.029909711	0.031927075	0.032697532	0.032317273	0.032246724
235	mp-554577	Li4P2O7	0.64333	1.2185619	2.673259	0.87913164	-7.31E-07	-2.92E-06	-3.01E-06	-5.21E-07	9.21E-07	1.25E-05	4.88E-05	0.000151571	0.000371314	0.001048532	0.00231812	0.003932551	0.007646817	0.013870992	0.02293419	0.036693305	0.05483853	0.07525179	0.09489903	0.111217126	0.12109104	0.12257461	0.11680637	0.104523726	0.088052146	0.07128899	0.055139415	0.041617587	0.030419305	0.021990215	0.015590176	0.01151086	0.008904396	0.00741991	0.006993904	0.007155169	0.00817213	0.009676491	0.011638698	0.014347353	0.01748947	0.02091666	0.024661288
236	mp-756628	Li4NbO4	0.51543	0.40931195	4.2012477	0.87804475	-2.18E-06	-1.79E-05	-1.18E-05	-3.56E-05	-3.24E-05	-5.27E-05	-3.44E-05	-7.63E-05	-8.82E-05	-3.03E-05	0.000198747	0.001389784	0.004059131	0.006885882	0.010058293	0.016581878	0.026243255	0.037046194	0.046325788	0.053369384	0.05659214	0.05710466	0.05228797	0.046973534	0.042780545	0.036701664	0.033783887	0.029736515	0.026973117	0.02422383	0.022431057	0.01976936	0.017844962	0.018022342	0.01793277	0.01962585	0.021181153	0.02464186	0.027963305	0.02973612	0.030329578	0.029948357	0.02977073
237	mp-684104	LiSb2P5O16	1.09087	1.4400269	0.09168589	1.450581094	7.94E-08	3.74E-06	2.35E-06	6.86E-05	9.12E-06	4.92E-05	3.30E-05	0.000162155	0.000338154	0.000811141	0.001704627	0.002754118	0.005155066	0.009726557	0.018543847	0.030898748	0.048148684	0.069243394	0.08814102	0.10639331	0.11763325	0.11981518	0.115556814	0.103580855	0.085646674	0.068470515	0.050761253	0.036521725	0.024603397	0.015947558	0.009324231	0.0052274	0.002354694	0.001918599	0.002062585	0.003217149	0.005256163	0.008966113	0.012512524	0.017331697	0.023302004	0.02936363	0.036497828
238	mp-557189	LiPO3	1.2118	1.2647759	1.8523666	0.883657296	-5.68E-07	-1.54E-06	-1.95E-06	1.31E-05	2.75E-06	2.03E-05	4.64E-05	0.000155794	0.000368785	0.00101279	0.002217148	0.003720763	0.00718219	0.013109766	0.022176385	0.035728335	0.053779457	0.07441469	0.094024315	0.110819176	0.12103334	0.122671545	0.11718769	0.104907334	0.08803039	0.07106438	0.05448774	0.040721163	0.029287245	0.020756274	0.01426273	0.010157874	0.007491766	0.006196256	0.005876665	0.006220454	0.007434335	0.00936495	0.011638535	0.01478412	0.018517414	0.022513662	0.026984477
239	mp-559776	Li5La3Ta2O12	0.52941	0.33392453	1.3002105	0.520743205	-2.20E-06	-1.84E-05	-1.19E-05	-2.98E-05	-3.43E-05	-5.39E-05	-4.42E-05	-9.60E-05	-0.000135766	-0.000162766	-8.31E-05	0.000990318	0.003383726	0.005664839	0.00824669	0.013898181	0.022636387	0.03262238	0.040826816	0.047242805	0.050029747	0.050552867	0.046029378	0.041422237	0.038195223	0.033067986	0.031198252	0.02794544	0.025871325	0.02362511	0.022231653	0.019698605	0.01780013	0.01827135	0.01828453	0.020256836	0.022002757	0.025948102	0.029612485	0.031591386	0.03233318	0.031951375	0.031862874
240	mp-26113	LiTi(PO3)4	1.18335	1.2007556	0.9409832	0.99579303	-7.91E-07	-3.44E-06	-3.41E-06	-5.56E-06	2.00E-07	9.56E-06	4.95E-05	0.000149583	0.000371472	0.001059653	0.002351753	0.004007316	0.007814487	0.014143312	0.023195034	0.037017502	0.055181574	0.075495064	0.09513459	0.1112566	0.12098992	0.122412406	0.11654104	0.10426901	0.08797109	0.071307436	0.055340193	0.0419299	0.030837836	0.022457942	0.01610239	0.012036976	0.009454111	0.007902735	0.00743834	0.007534261	0.008478871	0.009826287	0.011672745	0.014214631	0.017130127	0.02033574	0.023798656
241	mp-774623	Li4Sn(PO4)2	1.01772	1.3345824	2.1031666	0.903299045	-3.13E-07	5.73E-07	-2.64E-07	3.46E-05	5.40E-06	3.19E-05	4.18E-05	0.000159941	0.000360025	0.000943055	0.002033564	0.003361185	0.00641534	0.011838859	0.020849064	0.03399019	0.051794328	0.072676584	0.09209534	0.10953116	0.12019912	0.12206131	0.117043495	0.104836	0.087456726	0.07031472	0.053204495	0.039173976	0.027479067	0.018855067	0.012272416	0.008153565	0.005401635	0.004426053	0.004282036	0.00493036	0.006461353	0.009076556	0.011843832	0.015655767	0.020284401	0.025121775	0.030672409
242	mp-768320	LiLa5Ti8O24	0.75998	0.2969586	-0.22060686	0.852247099	-2.21E-06	-1.86E-05	-1.19E-05	-2.68E-05	-3.51E-05	-5.43E-05	-4.88E-05	-0.000105302	-0.000158351	-0.000226173	-0.0002184	0.000798017	0.003057532	0.005075709	0.007376678	0.01261053	0.020907938	0.030507721	0.038199052	0.04432027	0.04690317	0.04743244	0.043052502	0.038781807	0.036010332	0.03133589	0.029960323	0.027084535	0.025336765	0.023329183	0.022124771	0.019653333	0.017766304	0.018379057	0.018442258	0.020549292	0.022388391	0.026568413	0.03039866	0.032480136	0.033298906	0.032922268	0.03288236
243	mp-557012	Li3Sc(BO3)2	1.20599	1.041875	0.9051317	0.918043473	-1.27E-06	-7.78E-06	-6.44E-06	-4.04E-05	-6.68E-06	-1.47E-05	4.87E-05	0.000119679	0.000340214	0.001052395	0.002422623	0.00433569	0.00870411	0.015498269	0.024054203	0.037767652	0.055430993	0.07438199	0.09316699	0.10726626	0.11553772	0.11644716	0.1099707	0.09825024	0.08402263	0.06888368	0.055089872	0.043174084	0.033467174	0.02584708	0.020147191	0.016311005	0.013937844	0.012063489	0.011377249	0.011139603	0.011635684	0.012036169	0.013163278	0.014471076	0.015643375	0.017031245	0.018238168
244	mp-761694	LiSn3Sb(PO4)6	1.33152	1.516941	0.099267006	1.494342047	3.66E-07	6.00E-06	4.28E-06	9.38E-05	1.16E-05	6.16E-05	2.57E-05	0.000161421	0.00031738	0.00070069	0.001437519	0.002278931	0.004186071	0.008089954	0.0167063	0.028398568	0.045144416	0.06630045	0.08468881	0.1034438	0.11503219	0.11743584	0.11375745	0.10201825	0.083800636	0.066731125	0.0487082	0.034425035	0.02244204	0.013825072	0.007226197	0.003169535	0.000214543	0.000200732	0.000565597	0.002112541	0.004535071	0.009070929	0.01319992	0.018747887	0.025681745	0.032601863	0.04085381
245	mp-1222525	LiAlGeO4	1.77121	1.1929798	-1.5817556	1.831820607	-8.18E-07	-3.67E-06	-3.58E-06	-7.72E-06	-1.17E-07	8.27E-06	4.98E-05	0.000148648	0.000371386	0.001063993	0.002365399	0.004038579	0.007885359	0.014257933	0.0233027	0.03714963	0.055318583	0.07558587	0.09521783	0.111252055	0.12092231	0.122317895	0.116402864	0.104137644	0.08791875	0.0713025	0.05541807	0.042059675	0.031016814	0.02266026	0.01632568	0.01226709	0.009694624	0.008115211	0.007634584	0.007702983	0.008616749	0.009897186	0.011694042	0.014163598	0.016980598	0.02008925	0.023429085
246	mp-5418	Li6Zr2O7	0.93143	0.2543161	4.433104	0.890782762	-2.21E-06	-1.88E-05	-1.19E-05	-2.33E-05	-3.61E-05	-5.47E-05	-5.41E-05	-0.000115728	-0.000183812	-0.000298031	-0.000371923	0.00057935	0.00268588	0.004404875	0.006388822	0.011149271	0.01894796	0.028113544	0.03522453	0.041015655	0.043370537	0.043907505	0.039692543	0.035801563	0.033541482	0.029378269	0.028557427	0.026106596	0.024726152	0.022987412	0.02199576	0.019594204	0.017719384	0.01849309	0.018613588	0.020873994	0.02282004	0.027267896	0.031287253	0.03348773	0.034397926	0.03403096	0.034050222
247	mp-758151	Li3Ti(PO4)2	1.50292	1.1922995	-0.9584253	1.646037076	-8.20E-07	-3.69E-06	-3.60E-06	-7.91E-06	-1.45E-07	8.15E-06	4.99E-05	0.000148564	0.000371372	0.001064357	0.002366559	0.004041268	0.007891479	0.014267817	0.023311913	0.037160877	0.055330165	0.075593345	0.095224485	0.11125103	0.120915696	0.122308895	0.11639011	0.104125544	0.08791365	0.071301654	0.05542458	0.042070817	0.031032333	0.02267788	0.016345184	0.012287213	0.00971566	0.008133825	0.007651799	0.007717822	0.008628918	0.009903548	0.011696102	0.01415935	0.016967759	0.02006793	0.02339701
248	mp-685809	Li5Ti12O24	2.07326	0.4300518	-0.67443645	1.08293349	-2.17E-06	-1.77E-05	-1.17E-05	-3.71E-05	-3.18E-05	-5.23E-05	-3.16E-05	-7.07E-05	-7.48E-05	6.80E-06	0.000277648	0.001501265	0.004247027	0.007225912	0.010565036	0.017333236	0.027254274	0.038289174	0.047871348	0.055094242	0.0584419	0.058952004	0.05405484	0.04854074	0.04407285	0.03772534	0.034509264	0.030237027	0.027278189	0.0243865	0.022480538	0.019782763	0.017850533	0.017946005	0.017828086	0.019443402	0.02094631	0.024272554	0.027498713	0.029215883	0.029771056	0.02939304	0.029193794
249	mp-672976	LiSn(PO3)3	2.00897	1.4219657	0.22824153	1.390002571	1.19E-08	3.20E-06	1.90E-06	6.27E-05	8.51E-06	4.63E-05	3.47E-05	0.000162067	0.000342505	0.000835549	0.001764452	0.002862305	0.005377479	0.01010089	0.018958785	0.03145967	0.048817113	0.06988704	0.08889016	0.10701391	0.11816422	0.120292835	0.115900904	0.10387677	0.08602272	0.068836	0.051214222	0.03699695	0.02510469	0.016446574	0.009823487	0.005719856	0.00286715	0.002334922	0.002428129	0.00349295	0.005443191	0.008961912	0.012372901	0.017020024	0.022762042	0.0286179	0.035485096
250	mp-758086	LiSn(PO3)3	1.51626	1.4219657	-1.1801033	1.855120894	1.19E-08	3.20E-06	1.90E-06	6.27E-05	8.51E-06	4.63E-05	3.47E-05	0.000162067	0.000342505	0.000835549	0.001764452	0.002862305	0.005377479	0.01010089	0.018958785	0.03145967	0.048817113	0.06988704	0.08889016	0.10701391	0.11816422	0.120292835	0.115900904	0.10387677	0.08602272	0.068836	0.051214222	0.03699695	0.02510469	0.016446574	0.009823487	0.005719856	0.00286715	0.002334922	0.002428129	0.00349295	0.005443191	0.008961912	0.012372901	0.017020024	0.022762042	0.0286179	0.035485096
251	mp-1189919	LiPO4	0.97105	1.2516528	1.6671197	0.89033293	-6.15E-07	-1.93E-06	-2.25E-06	9.14E-06	2.24E-06	1.81E-05	4.72E-05	0.000154725	0.000369796	0.001023883	0.002247691	0.003783313	0.007318108	0.013333308	0.022402596	0.036019232	0.054103304	0.07468065	0.094308905	0.11097288	0.121093914	0.12268877	0.117121905	0.10483678	0.0880686	0.07115251	0.05469069	0.040987402	0.029614832	0.02110921	0.014639171	0.01054011	0.007890695	0.006539435	0.006188716	0.006478916	0.007635652	0.009442695	0.011626401	0.014647423	0.01821253	0.022048125	0.026313541
252	mp-774908	LiTiNbO4	2.50427	0.4916264	-3.4468632	1.99251857	-2.14E-06	-1.72E-05	-1.16E-05	-4.14E-05	-3.00E-05	-5.10E-05	-2.32E-05	-5.35E-05	-3.40E-05	0.000118737	0.000514974	0.00183558	0.00480869	0.00824332	0.012088209	0.019593699	0.030299615	0.042042132	0.05253933	0.06031259	0.06404449	0.06454953	0.059414767	0.053295024	0.047986716	0.040824264	0.036696028	0.031739797	0.028185487	0.024860658	0.022609934	0.019803368	0.017846003	0.017696213	0.017494287	0.018877048	0.020225063	0.023150552	0.026092265	0.027648237	0.028097961	0.027738867	0.027484698
253	mp-759926	Li2Ti(BO3)2	1.0473	0.9803965	1.2398869	0.816718185	-1.42E-06	-9.28E-06	-7.38E-06	-4.68E-05	-9.72E-06	-2.20E-05	4.31E-05	0.000101153	0.000306707	0.000981849	0.002295484	0.00421441	0.008586753	0.015223514	0.023339137	0.036575485	0.053634465	0.07179969	0.08981051	0.10306644	0.11072382	0.11150323	0.10501127	0.09380263	0.08062071	0.06635829	0.053682096	0.04256276	0.033576325	0.02641762	0.021095742	0.017380742	0.015077602	0.013270387	0.012580786	0.01239788	0.012870803	0.013276183	0.014400302	0.01548717	0.016273968	0.017186746	0.01785682
254	mp-774437	Li5La3Nb2O12	0.84247	0.20737025	-0.6570474	0.941076706	-2.21E-06	-1.90E-05	-1.19E-05	-1.94E-05	-3.70E-05	-5.50E-05	-5.97E-05	-0.000126831	-0.000211083	-0.000375419	-0.000537511	0.000343034	0.002283422	0.003678898	0.005322839	0.009573339	0.016835788	0.02553749	0.032024708	0.037464608	0.03957746	0.04012346	0.036088742	0.032605052	0.030890394	0.027275741	0.027046539	0.025050925	0.024063312	0.022612423	0.021848252	0.019521963	0.017659556	0.01860715	0.018789943	0.021216301	0.023279052	0.028017377	0.032241657	0.034573358	0.035586655	0.03523429	0.035321712
255	mp-531820	Li4Ti7O16	1.45604	0.42189616	-0.89276886	1.146062201	-2.18E-06	-1.78E-05	-1.17E-05	-3.65E-05	-3.20E-05	-5.25E-05	-3.27E-05	-7.29E-05	-8.01E-05	-7.84E-06	0.000246554	0.001457349	0.004173046	0.007092002	0.010365353	0.017037122	0.026855754	0.037799075	0.047261897	0.05441395	0.05771219	0.058223233	0.053357676	0.047922373	0.04356306	0.03732155	0.034223307	0.030039817	0.027158145	0.024322668	0.022461401	0.019777846	0.017848738	0.017976455	0.017869696	0.01951564	0.021039149	0.024418304	0.02768197	0.029420951	0.029991034	0.029611584	0.02942068
256	mp-1177566	Li3Ti2NbO6	2.12792	0.61195266	-4.3201866	2.334939685	-2.05E-06	-1.59E-05	-1.10E-05	-4.84E-05	-2.59E-05	-4.72E-05	-6.24E-06	-1.78E-05	4.94E-05	0.00034326	0.000988562	0.002497104	0.00590996	0.010244025	0.015121633	0.02410712	0.036400925	0.049609914	0.061960787	0.07089411	0.07544109	0.07594828	0.07036311	0.06300724	0.05594652	0.047117785	0.04108678	0.03472174	0.029936574	0.025720492	0.022758327	0.019732831	0.017716633	0.017084785	0.016722243	0.017648473	0.018702026	0.020848695	0.023235172	0.024503449	0.024796225	0.024526242	0.02422005
257	mp-1211053	LiSO4	0.88524	1.0059986	0.3656912	1.084650205	-1.36E-06	-8.68E-06	-7.01E-06	-4.45E-05	-8.48E-06	-1.91E-05	4.56E-05	0.000109036	0.00032149	0.001013921	0.00235528	0.004277017	0.008658799	0.015377123	0.023686506	0.03714001	0.05446686	0.0729682	0.09131665	0.10492049	0.11283144	0.11366083	0.10716431	0.095729485	0.082106724	0.067472674	0.054322887	0.042866796	0.033577226	0.02622117	0.020739257	0.016974322	0.014643388	0.012800574	0.01210876	0.011894684	0.012369404	0.012753207	0.013862964	0.015025875	0.015955226	0.017049601	0.01792096
258	mp-1222598	Li3AsO4	0.62455	0.96903133	3.8322096	0.942240461	-1.45E-06	-9.53E-06	-7.53E-06	-4.77E-05	-1.03E-05	-2.31E-05	4.20E-05	9.76E-05	0.000299838	0.000966569	0.002266275	0.004181871	0.008545619	0.015139887	0.023165628	0.03629846	0.05323241	0.07124534	0.089100584	0.102203846	0.10974988	0.11050866	0.1040232	0.09291987	0.07993513	0.065840006	0.053376578	0.042408414	0.033557475	0.026488217	0.021238254	0.017545193	0.015253823	0.013465402	0.012778269	0.01261247	0.013087772	0.013510479	0.014647113	0.015706657	0.016437484	0.017276326	0.01786614
259	mp-26299	LiSnPO4	1.17274	1.3671563	-0.20984691	1.512626561	-1.92E-07	1.56E-06	5.38E-07	4.50E-05	6.59E-06	3.73E-05	3.93E-05	0.000161089	0.000354241	0.000905245	0.001937618	0.003180553	0.00603685	0.011206974	0.020169714	0.03308632	0.050739538	0.071705855	0.0909898	0.10869564	0.119553566	0.12151675	0.116727695	0.10457805	0.08700374	0.0698249	0.05250563	0.038388908	0.026605476	0.017959278	0.01135333	0.007236404	0.004446088	0.003631053	0.003573599	0.004373344	0.006058307	0.009005433	0.012010047	0.016133629	0.021178758	0.026400328	0.032446485
260	mp-753349	LiTiSiO4	2.75013	0.89713275	-5.558148	2.863372403	-1.60E-06	-1.11E-05	-8.45E-06	-5.15E-05	-1.36E-05	-2.99E-05	3.37E-05	7.45E-05	0.000253199	0.000858828	0.002053872	0.0039264	0.008187474	0.014444958	0.02186868	0.03427521	0.05035712	0.067386836	0.084203586	0.09637092	0.10323473	0.103889406	0.097491995	0.08709802	0.0753637	0.06233943	0.051230278	0.041221842	0.033225894	0.026734598	0.02194716	0.018390708	0.01616849	0.014538171	0.013882665	0.013864438	0.01438902	0.015006379	0.01628569	0.01724571	0.017708039	0.018158	0.018347468
261	mp-849265	LiSbP2O7	1.32509	1.4192495	0.16789228	1.410402735	1.79E-09	3.12E-06	1.83E-06	6.18E-05	8.41E-06	4.59E-05	3.49E-05	0.000162043	0.00034314	0.000839163	0.001773339	0.002878445	0.005410728	0.010156801	0.019020554	0.031543046	0.048916265	0.06998205	0.08900054	0.10710457	0.118241206	0.120361686	0.115949765	0.10391865	0.08607718	0.06888938	0.05128126	0.03706777	0.025179824	0.016521614	0.009898788	0.005794221	0.002944546	0.002397971	0.002483589	0.003535015	0.005471952	0.008962021	0.012352704	0.016973928	0.022681557	0.028506337	0.035333212
262	mp-26409	LiTi(PO3)4	2.16553	1.2007556	-2.4074736	2.081058654	-7.91E-07	-3.44E-06	-3.41E-06	-5.56E-06	2.00E-07	9.56E-06	4.95E-05	0.000149583	0.000371472	0.001059653	0.002351753	0.004007316	0.007814487	0.014143312	0.023195034	0.037017502	0.055181574	0.075495064	0.09513459	0.1112566	0.12098992	0.122412406	0.11654104	0.10426901	0.08797109	0.071307436	0.055340193	0.0419299	0.030837836	0.022457942	0.01610239	0.012036976	0.009454111	0.007902735	0.00743834	0.007534261	0.008478871	0.009826287	0.011672745	0.014214631	0.017130127	0.02033574	0.023798656
263	mp-770213	Li3Ti(BO3)2	1.00398	0.98405445	2.386452	0.783591658	-1.42E-06	-9.20E-06	-7.33E-06	-4.65E-05	-9.55E-06	-2.16E-05	4.35E-05	0.00010229	0.00030888	0.000986635	0.00230455	0.004224286	0.008598837	0.015248483	0.023392558	0.036661334	0.053759784	0.07197365	0.09003386	0.10333916	0.111032546	0.11181878	0.10532525	0.09408337	0.080838144	0.06652217	0.0537778	0.042609997	0.033580054	0.026392795	0.021047872	0.017325778	0.015018778	0.01320589	0.012515686	0.012327682	0.012800252	0.013201029	0.014321894	0.015418371	0.01622411	0.017161544	0.017858597
264	mp-695291	Li25Ca5La7Nb8O48	1.19171	0.69131744	2.2788942	0.676759502	-1.96E-06	-1.48E-05	-1.05E-05	-5.16E-05	-2.29E-05	-4.37E-05	5.25E-06	7.13E-06	0.000106397	0.000492968	0.001302055	0.002929303	0.00661919	0.011538616	0.017123148	0.02709727	0.040464155	0.0546982	0.06830466	0.07806857	0.08320364	0.083725646	0.07786471	0.06966323	0.061367102	0.051393356	0.044020165	0.03667686	0.031033548	0.026200378	0.022743888	0.019571058	0.017507691	0.016564878	0.01610317	0.016735101	0.017607948	0.019260671	0.02129251	0.022404268	0.022646492	0.02248732	0.02220615
265	mp-684082	LiSb(PO3)4	1.37864	1.4441168	0.21263644	1.409116999	9.46E-08	3.86E-06	2.46E-06	6.99E-05	9.25E-06	4.99E-05	3.27E-05	0.00016216	0.000337138	0.000805525	0.001690912	0.002729419	0.005104391	0.0096412	0.018448917	0.030770188	0.047995154	0.06909491	0.08796781	0.10624865	0.1175084	0.119702384	0.11547441	0.10350978	0.08555821	0.06838529	0.050656997	0.036413103	0.024489496	0.015834568	0.009211518	0.005116377	0.002239186	0.001825039	0.001980592	0.003155617	0.005214812	0.008968221	0.012545396	0.017403485	0.023425397	0.029533364	0.036727794
266	mp-767070	LiLa5Ti8O24	1.34589	0.2969586	-2.9501624	1.727208681	-2.21E-06	-1.86E-05	-1.19E-05	-2.68E-05	-3.51E-05	-5.43E-05	-4.88E-05	-0.000105302	-0.000158351	-0.000226173	-0.0002184	0.000798017	0.003057532	0.005075709	0.007376678	0.01261053	0.020907938	0.030507721	0.038199052	0.04432027	0.04690317	0.04743244	0.043052502	0.038781807	0.036010332	0.03133589	0.029960323	0.027084535	0.025336765	0.023329183	0.022124771	0.019653333	0.017766304	0.018379057	0.018442258	0.020549292	0.022388391	0.026568413	0.03039866	0.032480136	0.033298906	0.032922268	0.03288236
267	mp-766170	Li9Ti5(SiO8)2	1.3113	0.8962655	-0.22529021	1.225855229	-1.61E-06	-1.11E-05	-8.46E-06	-5.15E-05	-1.37E-05	-3.00E-05	3.36E-05	7.42E-05	0.00025261	0.000857433	0.002051074	0.003922894	0.008182304	0.014435135	0.02185135	0.034248512	0.05031964	0.0673374	0.08414121	0.09629756	0.10315339	0.10380706	0.09741111	0.08702604	0.07530673	0.062295448	0.0512026	0.04120569	0.033219997	0.026735742	0.021953937	0.018399108	0.016177677	0.014549628	0.013894664	0.013878568	0.014404049	0.015024504	0.016306076	0.017265543	0.017725414	0.018171405	0.01835703
268	mp-758651	Li3Sb3(PO4)4	2.3328	1.4013724	-2.28529	2.166021302	-6.49E-08	2.58E-06	1.39E-06	5.60E-05	7.80E-06	4.29E-05	3.65E-05	0.00016183	0.000347186	0.000862549	0.001831075	0.002983762	0.005628153	0.010522089	0.01942275	0.032084916	0.04955914	0.07059532	0.089711234	0.107683025	0.11872727	0.12079437	0.116251655	0.10417653	0.08642093	0.06922981	0.051714897	0.037529334	0.025672482	0.017015383	0.010395714	0.006285721	0.00345616	0.002815989	0.002851952	0.00381582	0.005665592	0.008967887	0.012225316	0.016675947	0.0221568	0.02777613	0.03433673
269	mp-780724	LiSbP2O7	1.66657	1.4192495	0.42637858	1.314723016	1.79E-09	3.12E-06	1.83E-06	6.18E-05	8.41E-06	4.59E-05	3.49E-05	0.000162043	0.00034314	0.000839163	0.001773339	0.002878445	0.005410728	0.010156801	0.019020554	0.031543046	0.048916265	0.06998205	0.08900054	0.10710457	0.118241206	0.120361686	0.115949765	0.10391865	0.08607718	0.06888938	0.05128126	0.03706777	0.025179824	0.016521614	0.009898788	0.005794221	0.002944546	0.002397971	0.002483589	0.003535015	0.005471952	0.008962021	0.012352704	0.016973928	0.022681557	0.028506337	0.035333212
270	mp-1176625	LiSn(SO4)2	1.35401	1.1996666	0.450277	1.172357617	-7.95E-07	-3.47E-06	-3.44E-06	-5.87E-06	1.55E-07	9.38E-06	4.96E-05	0.000149454	0.000371465	0.00106028	0.002353704	0.00401175	0.007824508	0.014159538	0.023210358	0.037036378	0.055201262	0.07550837	0.095147006	0.11125679	0.120981365	0.12240008	0.11652252	0.1042514	0.08796443	0.07130724	0.055351473	0.041948333	0.030863056	0.022486368	0.016133694	0.012069208	0.009487803	0.007932447	0.007465757	0.007557786	0.008498045	0.009836013	0.011675485	0.014207218	0.017108891	0.020300925	0.023746599
271	mp-1020014	Li3B11O18	1.43557	1.0126185	-0.19621198	1.288875269	-1.34E-06	-8.52E-06	-6.91E-06	-4.39E-05	-8.15E-06	-1.83E-05	4.62E-05	0.000111042	0.000325138	0.001021641	0.002369274	0.004290599	0.008672418	0.015408382	0.023765696	0.037271403	0.054664105	0.07325058	0.091683134	0.10537785	0.11335486	0.11419811	0.10770279	0.096212275	0.08247648	0.06774766	0.05447697	0.04293478	0.033567406	0.026161376	0.020638585	0.016860623	0.014522178	0.012671799	0.0119802	0.01175987	0.012236758	0.01261922	0.013728645	0.014914714	0.015884891	0.017029824	0.01795814
272	mp-767194	Li4Ti11O24	0.60378	0.40902662	-0.55263525	1.031247303	-2.18E-06	-1.79E-05	-1.18E-05	-3.56E-05	-3.24E-05	-5.27E-05	-3.44E-05	-7.64E-05	-8.84E-05	-3.09E-05	0.000197665	0.001388252	0.004056552	0.006881212	0.010051336	0.016571576	0.026229383	0.03702917	0.04630461	0.05334577	0.05656685	0.05707935	0.05226379	0.046952084	0.042762853	0.036687642	0.03377394	0.029729646	0.026968915	0.024221577	0.02243035	0.019769156	0.017844852	0.018023362	0.017934188	0.01962832	0.021184374	0.02464692	0.027969671	0.029743252	0.030337244	0.029955987	0.029778685
273	mp-1176668	LiSn(PO3)4	2.55528	1.4288229	-2.2811148	2.18127808	3.75E-08	3.40E-06	2.07E-06	6.49E-05	8.74E-06	4.74E-05	3.41E-05	0.000162113	0.00034088	0.000826359	0.001741885	0.002821405	0.005293299	0.009959282	0.018802088	0.031248031	0.048565205	0.06964505	0.08860881	0.10678187	0.117966615	0.120115496	0.11577415	0.1037679	0.08588279	0.06869939	0.05104372	0.036817398	0.024914712	0.01625712	0.00963365	0.005532467	0.002672126	0.002176249	0.00228868	0.003387444	0.005371323	0.008962493	0.012424828	0.017137304	0.02296609	0.028900255	0.03586901
274	mp-1210850	Li2In(PO4)2	1.14257	1.3411967	0.8990191	1.089115419	-2.89E-07	7.73E-07	-1.02E-07	3.67E-05	5.65E-06	3.30E-05	4.13E-05	0.000160212	0.00035893	0.000935621	0.002014556	0.003325093	0.00633942	0.011712324	0.020713875	0.033810925	0.05158609	0.07248688	0.09188042	0.10937242	0.12008001	0.121962935	0.11699103	0.10479417	0.08737341	0.07022179	0.053067215	0.03901746	0.027303003	0.018673496	0.012085255	0.007966397	0.005206593	0.0042631	0.004136442	0.00481509	0.00637709	0.009059131	0.011874292	0.015749497	0.020462802	0.025378607	0.031030308
275	mp-759667	Li2Sn(BO3)2	1.00456	1.0443273	1.4456567	0.820482757	-1.26E-06	-7.71E-06	-6.40E-06	-4.01E-05	-6.55E-06	-1.43E-05	4.88E-05	0.000120373	0.000341373	0.001054646	0.00242631	0.004338143	0.008704258	0.015501518	0.024072861	0.037801564	0.055485614	0.07446597	0.09327851	0.10741181	0.11570789	0.11662332	0.110149644	0.098411374	0.08414349	0.06897121	0.055134777	0.0431885	0.03345375	0.025816418	0.020102175	0.016261145	0.013884964	0.012009545	0.011324155	0.011086017	0.011584531	0.011988606	0.013118819	0.014438394	0.015629409	0.017039167	0.018271605
276	mp-558310	BaLi2SiO4	2.16368	1.1108212	-2.3896785	2.021413677	-1.07E-06	-5.95E-06	-5.23E-06	-2.84E-05	-3.46E-06	-4.90E-06	5.14E-05	0.000136181	0.000363725	0.001087239	0.00246184	0.004301215	0.008515724	0.015256239	0.024142705	0.03810431	0.05617924	0.07585032	0.095225275	0.110255785	0.11920206	0.12031137	0.11400104	0.10190457	0.086645156	0.07068618	0.05580589	0.043119933	0.03270589	0.024670193	0.018618517	0.014659612	0.012197811	0.010376111	0.009748777	0.009575064	0.010201855	0.010858723	0.012187542	0.01393332	0.015752815	0.017851993	0.019918991
277	mp-768153	Li2AsPCO7	2.07824	1.5897928	-0.000355959	1.574124107	6.34E-07	8.09E-06	6.09E-06	0.000117796	1.38E-05	7.30E-05	1.81E-05	0.000159342	0.00029501	0.000588653	0.001170752	0.001813624	0.003246825	0.006496551	0.014888539	0.025906226	0.042119816	0.063277625	0.08111212	0.1002838	0.11215893	0.11476487	0.11164588	0.10016931	0.08175791	0.064865254	0.046621468	0.032360923	0.020374581	0.011830582	0.005286655	0.001281511	-0.001747411	-0.001347765	-0.000769366	0.001159702	0.003949804	0.009277522	0.013962422	0.020191688	0.028021477	0.035727672	0.045007505
278	mp-757282	Li2Sn5(PO4)4	2.09827	1.3843511	-2.0577986	2.089392784	-1.28E-07	2.07E-06	9.65E-07	5.05E-05	7.20E-06	4.01E-05	3.79E-05	0.000161517	0.000350814	0.000884144	0.001884761	0.003082489	0.005832765	0.010865275	0.01979829	0.03258925	0.050154984	0.07115865	0.09036131	0.108202964	0.119156174	0.12117182	0.11650586	0.10439203	0.08672373	0.06953551	0.052115023	0.037961073	0.026138376	0.01748519	0.010871045	0.006757011	0.003946839	0.003218959	0.003208146	0.004089776	0.005857199	0.008982074	0.012113334	0.016401341	0.021665707	0.027087897	0.033393376
279	mp-26721	Li2Nb(PO4)2	0.75813	1.0937221	0.45581016	1.105197162	-1.12E-06	-6.40E-06	-5.55E-06	-3.19E-05	-4.20E-06	-7.47E-06	5.12E-05	0.000132751	0.00035982	0.001084616	0.002465621	0.004331234	0.008602271	0.015385384	0.024211539	0.038149662	0.056158632	0.07567388	0.09494193	0.10974761	0.11853112	0.11958478	0.113214776	0.10118535	0.08615979	0.07037854	0.05574333	0.043229148	0.032973878	0.025026225	0.019050498	0.015118762	0.012679621	0.010827393	0.010178166	0.00997232	0.010553862	0.011115117	0.012370698	0.013986342	0.015621024	0.017524937	0.01935013
280	mp-765102	LiTi(PO3)4	1.4951	1.2007556	-0.22457974	1.415350833	-7.91E-07	-3.44E-06	-3.41E-06	-5.56E-06	2.00E-07	9.56E-06	4.95E-05	0.000149583	0.000371472	0.001059653	0.002351753	0.004007316	0.007814487	0.014143312	0.023195034	0.037017502	0.055181574	0.075495064	0.09513459	0.1112566	0.12098992	0.122412406	0.11654104	0.10426901	0.08797109	0.071307436	0.055340193	0.0419299	0.030837836	0.022457942	0.01610239	0.012036976	0.009454111	0.007902735	0.00743834	0.007534261	0.008478871	0.009826287	0.011672745	0.014214631	0.017130127	0.02033574	0.023798656
281	mp-778150	Li9Nb3P8O29	0.98277	1.1182956	1.0544473	0.921100585	-1.05E-06	-5.75E-06	-5.10E-06	-2.67E-05	-3.15E-06	-3.75E-06	5.14E-05	0.000137535	0.000365015	0.001087094	0.002457298	0.004283512	0.008469409	0.015185053	0.024093207	0.038056932	0.056152936	0.07588718	0.09530041	0.11042779	0.1194441	0.120579064	0.114298746	0.10217858	0.08682181	0.07079064	0.055808578	0.043051705	0.03257187	0.024500938	0.018418534	0.014448469	0.011976644	0.010172033	0.009555814	0.009399637	0.010048909	0.010754399	0.012120167	0.013927363	0.01583274	0.018021217	0.020199917
282	mp-770287	Li3Sn(BO3)2	0.73072	1.0094287	2.1263602	0.782650997	-1.35E-06	-8.60E-06	-6.96E-06	-4.42E-05	-8.31E-06	-1.87E-05	4.59E-05	0.000110078	0.00032339	0.001017953	0.002362612	0.004284199	0.008666132	0.015393785	0.023728129	0.037208904	0.054570056	0.07311561	0.091507845	0.1051587	0.11310388	0.11394043	0.107444406	0.09598052	0.08229914	0.0676159	0.054403372	0.04290261	0.033572685	0.026190672	0.02068755	0.016915873	0.014581056	0.012734241	0.012042498	0.011825085	0.012300834	0.012683708	0.013793108	0.014967827	0.015918117	0.017038496	0.017939098
283	mp-774539	LiTi2(PO4)3	0.98732	1.1521506	0.5726439	1.096703909	-9.49E-07	-4.83E-06	-4.44E-06	-1.85E-05	-1.78E-06	1.61E-06	5.10E-05	0.000143071	0.00036921	0.001080976	0.002424875	0.004185678	0.008227828	0.014806314	0.023792796	0.037731316	0.055888414	0.075885125	0.095431335	0.11098412	0.1203077	0.121560924	0.11543337	0.10322881	0.08745734	0.07113141	0.05571552	0.04266244	0.031906754	0.02369218	0.01748378	0.013468461	0.010950932	0.009237957	0.008678433	0.008614588	0.00937619	0.010325737	0.011875667	0.013974876	0.01628474	0.018886888	0.021585867
284	mp-757325	Li3Ti(PO4)2	1.37579	1.1922995	0.283857	1.229814051	-8.20E-07	-3.69E-06	-3.60E-06	-7.91E-06	-1.45E-07	8.15E-06	4.99E-05	0.000148564	0.000371372	0.001064357	0.002366559	0.004041268	0.007891479	0.014267817	0.023311913	0.037160877	0.055330165	0.075593345	0.095224485	0.11125103	0.120915696	0.122308895	0.11639011	0.104125544	0.08791365	0.071301654	0.05542458	0.042070817	0.031032333	0.02267788	0.016345184	0.012287213	0.00971566	0.008133825	0.007651799	0.007717822	0.008628918	0.009903548	0.011696102	0.01415935	0.016967759	0.02006793	0.02339701
285	mp-5012	Li2SiO3	0.69284	0.83411074	2.736607	0.762561788	-1.73E-06	-1.23E-05	-9.18E-06	-5.30E-05	-1.66E-05	-3.50E-05	2.55E-05	5.37E-05	0.000209331	0.000752996	0.001839578	0.003651433	0.007770885	0.013661939	0.020530306	0.032229394	0.04750631	0.06366672	0.07952172	0.0909107	0.0972106	0.09780437	0.09153492	0.08180022	0.07114963	0.05906815	0.049135644	0.039960884	0.032703716	0.026725166	0.022348609	0.018910455	0.016742684	0.015295131	0.014685906	0.014839947	0.015445367	0.016323114	0.017792942	0.018745014	0.01906902	0.019267142	0.019226924
286	mp-673119	LiSn2P3O10	0.87209	1.4089397	1.2405981	1.027372222	-3.67E-08	2.81E-06	1.58E-06	5.85E-05	8.06E-06	4.42E-05	3.58E-05	0.000161933	0.000345502	0.000852735	0.0018068	0.002939378	0.00553642	0.010368051	0.019253446	0.031857014	0.049289085	0.070338346	0.08941378	0.1074421	0.11852585	0.1206156	0.11612809	0.104071185	0.086278535	0.06908805	0.051532958	0.03733493	0.025464343	0.016806403	0.010185083	0.006077241	0.003239133	0.002638413	0.002695318	0.003696109	0.005582713	0.008964309	0.012278052	0.016800923	0.022377837	0.02808433	0.03475786
287	mp-1102716	Li8SbO3	1.16883	0.400027	-1.2419033	1.240911531	-2.19E-06	-1.80E-05	-1.18E-05	-3.49E-05	-3.26E-05	-5.29E-05	-3.56E-05	-7.88E-05	-9.42E-05	-4.69E-05	0.000163608	0.001340083	0.00397528	0.006734194	0.009832563	0.016247286	0.025793206	0.036493324	0.045638416	0.05260271	0.05577029	0.056283925	0.05150332	0.04627756	0.042206325	0.036246736	0.03346107	0.029513486	0.026836747	0.024150636	0.02240808	0.019762438	0.017841434	0.018055346	0.017978467	0.019706227	0.021285027	0.024805777	0.028169774	0.029967666	0.030578656	0.030196441	0.03002897
288	mp-1236187	BaLiZrO3	1.98202	0.46900812	-3.478193	1.990627643	-2.16E-06	-1.74E-05	-1.16E-05	-3.99E-05	-3.07E-05	-5.15E-05	-2.63E-05	-5.99E-05	-4.91E-05	7.73E-05	0.000427312	0.001712279	0.004601874	0.007868499	0.011525773	0.018758649	0.029173939	0.040653244	0.05081155	0.058379482	0.061967842	0.06247437	0.05742654	0.05153143	0.04653607	0.03967593	0.035887383	0.031185234	0.02785226	0.024688337	0.022565752	0.019799434	0.01785164	0.017792214	0.017621085	0.019089505	0.020494226	0.023567054	0.026613442	0.028227821	0.028714713	0.02834692	0.028111136
289	mp-1020666	Li4P2O7	0.72817	1.2185619	2.677468	0.879401984	-7.31E-07	-2.92E-06	-3.01E-06	-5.21E-07	9.21E-07	1.25E-05	4.88E-05	0.000151571	0.000371314	0.001048532	0.00231812	0.003932551	0.007646817	0.013870992	0.02293419	0.036693305	0.05483853	0.07525179	0.09489903	0.111217126	0.12109104	0.12257461	0.11680637	0.104523726	0.088052146	0.07128899	0.055139415	0.041617587	0.030419305	0.021990215	0.015590176	0.01151086	0.008904396	0.00741991	0.006993904	0.007155169	0.00817213	0.009676491	0.011638698	0.014347353	0.01748947	0.02091666	0.024661288
290	mp-759384	LiSn2(PO4)3	1.1638	1.3969622	1.0361924	1.075434701	-8.14E-08	2.45E-06	1.28E-06	5.46E-05	7.64E-06	4.22E-05	3.68E-05	0.000161759	0.000348148	0.000868209	0.001845111	0.003009495	0.005681407	0.010611457	0.01952078	0.03221672	0.049715105	0.07074327	0.08988225	0.10782074	0.118841685	0.12089547	0.116320714	0.10423525	0.08650173	0.069310784	0.051819805	0.037641957	0.025793515	0.017137147	0.010518677	0.006407534	0.003582958	0.002919937	0.00294372	0.003886173	0.005714559	0.008970739	0.012195403	0.016603913	0.02202873	0.027597107	0.034091756
291	mp-756557	LiY4Ti4(S2O5)2	1.4558	0.6424196	-3.3902225	2.05552447	-2.01E-06	-1.55E-05	-1.08E-05	-4.98E-05	-2.48E-05	-4.60E-05	-1.83E-06	-8.35E-06	7.12E-05	0.000400859	0.001109432	0.002664401	0.006185684	0.010746589	0.015894117	0.025259737	0.037964758	0.051562775	0.06439441	0.0736408	0.07840893	0.078920245	0.0732263	0.06554749	0.05801904	0.04875376	0.042214688	0.0354778	0.030366778	0.025915893	0.022765797	0.01968382	0.01765036	0.016897637	0.016496036	0.017307863	0.018290177	0.020243883	0.022492096	0.023696143	0.023963332	0.023730112	0.023426656
292	mp-758115	Li2SnP2O7	1.38819	1.3763497	-0.47881195	1.609136551	-1.58E-07	1.83E-06	7.66E-07	4.79E-05	6.92E-06	3.88E-05	3.86E-05	0.000161332	0.000352439	0.000894056	0.001909536	0.003128338	0.005928075	0.011024928	0.019972162	0.032822162	0.05042926	0.07141611	0.09065743	0.10843643	0.11934572	0.12133704	0.11661361	0.104482695	0.08685736	0.069672674	0.052298542	0.038161233	0.026356207	0.017705884	0.011095211	0.006979682	0.00417871	0.003410077	0.003377491	0.00422085	0.005949812	0.008991779	0.012064001	0.016275508	0.021437924	0.026766932	0.032951947
293	mp-558083	BaLi2Ti6O14	2.46898	0.851768	-3.6786838	2.25974814	-1.69E-06	-1.20E-05	-8.99E-06	-5.27E-05	-1.58E-05	-3.36E-05	2.78E-05	5.96E-05	0.000221807	0.000783452	0.001901632	0.003732202	0.007895237	0.01389421	0.020919746	0.032821983	0.048328273	0.06473192	0.08085965	0.09246273	0.09891742	0.09952591	0.09321662	0.08329498	0.07234281	0.0599975	0.049737412	0.040330317	0.032867555	0.026745345	0.022253579	0.018782381	0.016599908	0.015097827	0.014474183	0.014576749	0.015156592	0.01595467	0.01736628	0.018314423	0.01866943	0.018930972	0.018945549
294	mp-768875	Li6B4O9	0.8449	0.8575903	2.6248062	0.759281138	-1.68E-06	-1.19E-05	-8.92E-06	-5.26E-05	-1.55E-05	-3.32E-05	2.86E-05	6.15E-05	0.000225893	0.000793372	0.001921782	0.003758251	0.007935043	0.013968777	0.021045934	0.033014383	0.04859574	0.0650797	0.081296876	0.09297126	0.0994775	0.10009122	0.09376943	0.08378647	0.07273448	0.060302064	0.04993356	0.04044961	0.032918807	0.026749203	0.022219436	0.018737335	0.016549919	0.015030379	0.01440221	0.01448831	0.015060183	0.015833046	0.017226221	0.01817405	0.018540531	0.01882414	0.018858325
295	mp-5854	LiGaO2	0.96605	0.87613106	0.557518	0.933029017	-1.65E-06	-1.15E-05	-8.70E-06	-5.21E-05	-1.46E-05	-3.17E-05	3.10E-05	6.76E-05	0.000238805	0.000824507	0.001984817	0.003839106	0.008057486	0.014198961	0.021439577	0.03361617	0.049434416	0.0661743	0.08267455	0.09457816	0.10125054	0.10188222	0.095522895	0.08534588	0.07397476	0.061264813	0.05054982	0.040820424	0.0330721	0.02675153	0.02210082	0.018583901	0.016380431	0.014807172	0.014165428	0.014200892	0.014749056	0.015445424	0.016782623	0.017732954	0.018140366	0.0184983	0.018600322
296	mp-770884	Li2SnCSO7	1.38008	1.3280352	-0.20527092	1.487075481	-3.37E-07	3.75E-07	-4.24E-07	3.26E-05	5.16E-06	3.08E-05	4.23E-05	0.000159654	0.000361067	0.000950284	0.002052128	0.003396598	0.006489988	0.011963171	0.020981409	0.034165356	0.051997304	0.07286042	0.09230305	0.109682485	0.12031071	0.12215236	0.11708931	0.10487186	0.087534636	0.07040327	0.053337924	0.039327376	0.02765263	0.019034604	0.012457945	0.008339302	0.005595211	0.004588143	0.004427041	0.005045584	0.006546037	0.009095374	0.011815416	0.015564728	0.020109508	0.02486902	0.030319415
297	mp-761857	LiNb(BO3)2	1.00853	0.7887982	0.9547523	0.770287287	-1.81E-06	-1.32E-05	-9.65E-06	-5.32E-05	-1.87E-05	-3.81E-05	1.92E-05	3.88E-05	0.000176911	0.000672695	0.001674855	0.003433764	0.007430068	0.013029374	0.019491386	0.030656224	0.045335054	0.060875032	0.07602255	0.08687608	0.09279001	0.093352884	0.087197706	0.0779474	0.06806117	0.05665393	0.04755214	0.03896799	0.03223242	0.026621105	0.022539448	0.01918569	0.017053837	0.015755638	0.015187726	0.015483052	0.016162813	0.017264314	0.018897234	0.019877812	0.020145942	0.020203294	0.020051401
298	mp-772545	Li3Ti(Si2O5)3	1.45151	0.9319862	-0.20820022	1.24246936	-1.53E-06	-1.03E-05	-8.02E-06	-4.99E-05	-1.20E-05	-2.68E-05	3.79E-05	8.58E-05	0.000276397	0.00091316	0.002162016	0.004059581	0.008379696	0.014813378	0.022534607	0.03530645	0.051812522	0.06932145	0.08665149	0.099266	0.10645527	0.10715498	0.100705996	0.08996059	0.077620804	0.06407599	0.052310437	0.041837256	0.033428088	0.026654921	0.021641947	0.018019602	0.015764864	0.014050009	0.013375979	0.013278492	0.013772561	0.014279317	0.015477515	0.016471663	0.017047264	0.017670222	0.01803248
299	mp-1102163	Li8AsO3	1.34477	0.76835096	-1.3917804	1.511195397	-1.84E-06	-1.35E-05	-9.85E-06	-5.31E-05	-1.96E-05	-3.94E-05	1.63E-05	3.21E-05	0.000162154	0.000635642	0.001598403	0.003331441	0.007267599	0.012729377	0.01900724	0.029926103	0.044331733	0.05959396	0.07441971	0.08503792	0.09078282	0.09133451	0.08523598	0.07620557	0.06665942	0.055554826	0.04682274	0.038502302	0.031999208	0.026552651	0.022603467	0.019287635	0.017171156	0.015944129	0.015396668	0.015759427	0.016476296	0.017686531	0.019398496	0.020399535	0.0206524	0.020655451	0.0204652
300	mp-759185	LiSb(PO3)4	1.727	1.4441168	-0.055013195	1.505447323	9.46E-08	3.86E-06	2.46E-06	6.99E-05	9.25E-06	4.99E-05	3.27E-05	0.00016216	0.000337138	0.000805525	0.001690912	0.002729419	0.005104391	0.0096412	0.018448917	0.030770188	0.047995154	0.06909491	0.08796781	0.10624865	0.1175084	0.119702384	0.11547441	0.10350978	0.08555821	0.06838529	0.050656997	0.036413103	0.024489496	0.015834568	0.009211518	0.005116377	0.002239186	0.001825039	0.001980592	0.003155617	0.005214812	0.008968221	0.012545396	0.017403485	0.023425397	0.029533364	0.036727794
301	mp-1211209	LiBO4	0.76386	0.90043247	0.66451275	0.91088285	-1.60E-06	-1.10E-05	-8.41E-06	-5.13E-05	-1.35E-05	-2.96E-05	3.41E-05	7.56E-05	0.000255434	0.000864119	0.002064471	0.00393966	0.00820698	0.014482059	0.021934312	0.034376338	0.050499164	0.06757438	0.08444038	0.09664951	0.10354371	0.10420229	0.09779936	0.08737162	0.0755801	0.06250648	0.051335294	0.041282937	0.033247996	0.026729919	0.021921042	0.018358365	0.01613315	0.014494257	0.013836766	0.013810486	0.014331707	0.014937451	0.016208244	0.017170496	0.017642325	0.018107545	0.018311836
302	mp-8001	LiAlO2	2.32447	0.7020209	-4.1972156	2.341974562	-1.94E-06	-1.46E-05	-1.04E-05	-5.19E-05	-2.24E-05	-4.32E-05	6.80E-06	1.06E-05	0.000114138	0.000513011	0.001343848	0.002986455	0.006712138	0.011708798	0.01738941	0.02749607	0.041007787	0.055382796	0.069158986	0.07903868	0.08425607	0.08478117	0.07888518	0.0705688	0.06210196	0.051972106	0.04441339	0.036935907	0.031174656	0.026257034	0.022732783	0.019540057	0.017469771	0.016486194	0.016011843	0.016605191	0.017455053	0.019043682	0.021029348	0.022122957	0.022362709	0.02222249	0.021949535
303	mp-757505	LiNbPO5	1.30213	1.0440258	-1.0041187	1.566390367	-1.26E-06	-7.72E-06	-6.41E-06	-4.01E-05	-6.57E-06	-1.44E-05	4.88E-05	0.000120288	0.000341232	0.001054372	0.002425864	0.004337853	0.008704264	0.015501156	0.024070622	0.037797473	0.055478998	0.074455746	0.09326495	0.10739401	0.1156871	0.1166018	0.110127784	0.09839167	0.08412872	0.068960525	0.055129323	0.04318678	0.03345544	0.02582023	0.020107742	0.01626731	0.013891501	0.012016198	0.011330707	0.011092617	0.011590825	0.01199444	0.013124253	0.014442368	0.015631065	0.017038126	0.018267404
304	mp-770799	Li5NbO5	1.29405	0.40249115	4.4193845	0.917330114	-2.18E-06	-1.79E-05	-1.18E-05	-3.51E-05	-3.25E-05	-5.29E-05	-3.53E-05	-7.81E-05	-9.26E-05	-4.25E-05	0.000172921	0.001353259	0.003997515	0.006774412	0.009892389	0.016335964	0.025912473	0.03663982	0.045820553	0.05280584	0.05598801	0.056501344	0.051711157	0.04646192	0.042358447	0.036367252	0.033546623	0.029572595	0.026872912	0.024170075	0.022414219	0.019764325	0.017842423	0.018046662	0.0179664	0.019684967	0.021257538	0.024762364	0.028115075	0.0299063	0.030512623	0.03013064	0.029960452
305	mp-758376	Li3Sn2(PO4)3	0.92933	1.369145	-0.02428925	1.448941244	-1.85E-07	1.62E-06	5.88E-07	4.56E-05	6.66E-06	3.76E-05	3.91E-05	0.000161145	0.000353857	0.000902844	0.001931579	0.0031693	0.006013388	0.011167721	0.020127177	0.033029497	0.050672866	0.07164374	0.09091863	0.10864042	0.11950956	0.12147881	0.11670394	0.104558244	0.08697275	0.06979247	0.052461185	0.03833988	0.026551655	0.017904477	0.011297436	0.007180782	0.004388159	0.003583117	0.003531028	0.004340176	0.006034637	0.009002248	0.012021463	0.01616407	0.021234583	0.02647942	0.032555655
306	mp-1193296	LiTi2O4	2.31767	0.4388736	-4.532145	2.316441386	-2.17E-06	-1.77E-05	-1.17E-05	-3.78E-05	-3.15E-05	-5.22E-05	-3.04E-05	-6.82E-05	-6.90E-05	2.27E-05	0.000311379	0.001548876	0.004327186	0.007371014	0.010781633	0.017654475	0.0276867	0.038821265	0.048533034	0.055833094	0.059234537	0.05974375	0.054812364	0.049212668	0.044626623	0.03816393	0.03481961	0.03045089	0.027408127	0.024455324	0.022500759	0.01978755	0.017851897	0.017912403	0.017782431	0.01936456	0.0208452	0.024114128	0.02729966	0.028993342	0.029532617	0.029156428	0.028948415
307	mp-752879	Li3Ti4O8	0.85755	0.4637933	-1.710959	1.425186677	-2.16E-06	-1.75E-05	-1.16E-05	-3.95E-05	-3.08E-05	-5.16E-05	-2.71E-05	-6.13E-05	-5.26E-05	6.78E-05	0.000407175	0.001683924	0.004554258	0.007782227	0.011396561	0.018566864	0.02891551	0.040334694	0.050415292	0.057936423	0.061492078	0.061999	0.0569713	0.051127624	0.04620371	0.039412793	0.035701793	0.031057753	0.027775405	0.024648279	0.02255498	0.019797895	0.017852258	0.017813621	0.017649611	0.019137768	0.020555593	0.02366237	0.026732873	0.028360859	0.02885659	0.028487086	0.028255869
308	mp-555958	Ba2Li3(PO3)7	1.65676	1.4323952	0.57365644	1.266616696	5.09E-08	3.51E-06	2.16E-06	6.61E-05	8.86E-06	4.80E-05	3.37E-05	0.00016213	0.000340019	0.000821534	0.001730058	0.002800009	0.005249322	0.009885256	0.018720038	0.031137127	0.048433043	0.06951781	0.08846071	0.10665922	0.117861696	0.12002115	0.11570619	0.103709474	0.08580851	0.06862715	0.050954167	0.036723427	0.024815565	0.016158415	0.009534889	0.005435051	0.002570762	0.002093879	0.002216351	0.00333288	0.005334307	0.008963299	0.012452414	0.01719892	0.02307285	0.02904772	0.036069304
309	mp-780576	Li2Sn(SO4)2	0.98559	1.1803323	0.9475905	0.982517531	-8.59E-07	-4.04E-06	-3.86E-06	-1.12E-05	-6.32E-07	6.18E-06	5.03E-05	0.000147042	0.000371026	0.001070317	0.002386055	0.00408728	0.007996907	0.014437642	0.02346833	0.03735038	0.055522516	0.07571109	0.095324874	0.11121364	0.12077931	0.122131	0.11614703	0.10389604	0.08780986	0.071276	0.05553063	0.04226081	0.03130169	0.022985574	0.016687175	0.012640632	0.010085132	0.008461844	0.007955618	0.007980797	0.008845627	0.010019723	0.01173758	0.014090635	0.016748648	0.019699859	0.02284011
310	mp-758496	LiTi(PO3)4	0.88856	1.2007556	1.0404512	0.968125559	-7.91E-07	-3.44E-06	-3.41E-06	-5.56E-06	2.00E-07	9.56E-06	4.95E-05	0.000149583	0.000371472	0.001059653	0.002351753	0.004007316	0.007814487	0.014143312	0.023195034	0.037017502	0.055181574	0.075495064	0.09513459	0.1112566	0.12098992	0.122412406	0.11654104	0.10426901	0.08797109	0.071307436	0.055340193	0.0419299	0.030837836	0.022457942	0.01610239	0.012036976	0.009454111	0.007902735	0.00743834	0.007534261	0.008478871	0.009826287	0.011672745	0.014214631	0.017130127	0.02033574	0.023798656
311	mp-776510	Li3Sb3P8O29	2.06117	1.4249	-0.953552	1.789482992	2.29E-08	3.29E-06	1.98E-06	6.37E-05	8.61E-06	4.68E-05	3.44E-05	0.000162088	0.000341813	0.000831629	0.001754818	0.002844831	0.0053415	0.010040373	0.018891858	0.031369306	0.048709616	0.069783844	0.088770226	0.106915176	0.1180803	0.12021758	0.115847245	0.10383074	0.085963294	0.06877788	0.05114149	0.036920257	0.025023444	0.016365506	0.009742211	0.005639602	0.00278363	0.002266925	0.002368353	0.003447678	0.005412306	0.008962	0.012394948	0.017070048	0.022849202	0.028738607	0.035649285
312	mp-773017	LiTi2(PO4)3	0.71815	1.1521506	0.68749726	1.053428093	-9.49E-07	-4.83E-06	-4.44E-06	-1.85E-05	-1.78E-06	1.61E-06	5.10E-05	0.000143071	0.00036921	0.001080976	0.002424875	0.004185678	0.008227828	0.014806314	0.023792796	0.037731316	0.055888414	0.075885125	0.095431335	0.11098412	0.1203077	0.121560924	0.11543337	0.10322881	0.08745734	0.07113141	0.05571552	0.04266244	0.031906754	0.02369218	0.01748378	0.013468461	0.010950932	0.009237957	0.008678433	0.008614588	0.00937619	0.010325737	0.011875667	0.013974876	0.01628474	0.018886888	0.021585867
313	mp-774714	Li3Sb(PO4)2	1.47153	1.3777167	-0.4538542	1.601717116	-1.53E-07	1.87E-06	8.00E-07	4.84E-05	6.96E-06	3.90E-05	3.85E-05	0.000161367	0.000352165	0.000892374	0.001905325	0.003120532	0.005911834	0.010997729	0.01994258	0.032782562	0.050382663	0.07137247	0.09060727	0.108397044	0.119313896	0.12130938	0.116595775	0.1044677	0.08683494	0.06964955	0.052267406	0.03812717	0.026319047	0.017668184	0.011056881	0.006941585	0.004139047	0.003377345	0.003348471	0.004198353	0.005933871	0.008989976	0.012072278	0.016296854	0.021476697	0.02682164	0.03302727
314	mp-758447	LiTi(PO3)4	0.78317	1.2007556	1.0292	0.971055828	-7.91E-07	-3.44E-06	-3.41E-06	-5.56E-06	2.00E-07	9.56E-06	4.95E-05	0.000149583	0.000371472	0.001059653	0.002351753	0.004007316	0.007814487	0.014143312	0.023195034	0.037017502	0.055181574	0.075495064	0.09513459	0.1112566	0.12098992	0.122412406	0.11654104	0.10426901	0.08797109	0.071307436	0.055340193	0.0419299	0.030837836	0.022457942	0.01610239	0.012036976	0.009454111	0.007902735	0.00743834	0.007534261	0.008478871	0.009826287	0.011672745	0.014214631	0.017130127	0.02033574	0.023798656
315	mp-28030	Li8Nb2O9	1.16303	0.3900311	4.3780584	0.907061216	-2.19E-06	-1.80E-05	-1.18E-05	-3.42E-05	-3.29E-05	-5.31E-05	-3.69E-05	-8.14E-05	-0.00010057	-6.46E-05	0.000125909	0.001286732	0.003885203	0.006571271	0.009590342	0.015888305	0.025310494	0.035900638	0.044901565	0.051781107	0.054889776	0.0554047	0.050662965	0.04553218	0.041591126	0.035759307	0.0331149	0.029274106	0.026690112	0.024071647	0.022382792	0.019754378	0.017836967	0.018090118	0.018026879	0.01979189	0.021395989	0.024981305	0.028390996	0.030215994	0.030846111	0.03046316	0.030306887
316	mp-757946	Li2SnP2O7	1.01224	1.3763497	0.7798444	1.153016657	-1.58E-07	1.83E-06	7.66E-07	4.79E-05	6.92E-06	3.88E-05	3.86E-05	0.000161332	0.000352439	0.000894056	0.001909536	0.003128338	0.005928075	0.011024928	0.019972162	0.032822162	0.05042926	0.07141611	0.09065743	0.10843643	0.11934572	0.12133704	0.11661361	0.104482695	0.08685736	0.069672674	0.052298542	0.038161233	0.026356207	0.017705884	0.011095211	0.006979682	0.00417871	0.003410077	0.003377491	0.00422085	0.005949812	0.008991779	0.012064001	0.016275508	0.021437924	0.026766932	0.032951947
317	mp-25840	LiTi2(PO4)3	0.81704	1.1521506	0.8241159	1.005359153	-9.49E-07	-4.83E-06	-4.44E-06	-1.85E-05	-1.78E-06	1.61E-06	5.10E-05	0.000143071	0.00036921	0.001080976	0.002424875	0.004185678	0.008227828	0.014806314	0.023792796	0.037731316	0.055888414	0.075885125	0.095431335	0.11098412	0.1203077	0.121560924	0.11543337	0.10322881	0.08745734	0.07113141	0.05571552	0.04266244	0.031906754	0.02369218	0.01748378	0.013468461	0.010950932	0.009237957	0.008678433	0.008614588	0.00937619	0.010325737	0.011875667	0.013974876	0.01628474	0.018886888	0.021585867
318	mp-757301	LiSn(PO3)3	0.27201	1.4219657	1.3607996	1.008576693	1.19E-08	3.20E-06	1.90E-06	6.27E-05	8.51E-06	4.63E-05	3.47E-05	0.000162067	0.000342505	0.000835549	0.001764452	0.002862305	0.005377479	0.01010089	0.018958785	0.03145967	0.048817113	0.06988704	0.08889016	0.10701391	0.11816422	0.120292835	0.115900904	0.10387677	0.08602272	0.068836	0.051214222	0.03699695	0.02510469	0.016446574	0.009823487	0.005719856	0.00286715	0.002334922	0.002428129	0.00349295	0.005443191	0.008961912	0.012372901	0.017020024	0.022762042	0.0286179	0.035485096
319	mp-1223743	Li2Zr4As3(PO8)3	0.99574	1.1817864	0.15217349	1.271335357	-8.55E-07	-3.99E-06	-3.82E-06	-1.08E-05	-5.73E-07	6.42E-06	5.02E-05	0.000147232	0.000371081	0.001069637	0.002383779	0.004081821	0.007984324	0.014417416	0.023449905	0.037328217	0.0555003	0.075698145	0.09531438	0.11122005	0.12079787	0.12215461	0.1161784	0.10392561	0.087823905	0.07128023	0.055518594	0.042238332	0.031269338	0.022948425	0.01664573	0.012597743	0.010040293	0.008421939	0.007918604	0.00794865	0.008819019	0.010005176	0.011732006	0.014098377	0.01677458	0.019743877	0.022907026
320	mp-1223129	Li4SiO4	0.95131	0.75861263	4.0662494	0.930055558	-1.86E-06	-1.37E-05	-9.94E-06	-5.31E-05	-2.00E-05	-4.00E-05	1.49E-05	2.89E-05	0.000155111	0.00061785	0.001561608	0.003281953	0.007188603	0.012583784	0.01877388	0.02957474	0.043849718	0.0589803	0.07365242	0.084159836	0.089825295	0.09037225	0.08430171	0.07537619	0.06599081	0.055030026	0.046472758	0.03827728	0.031884268	0.026515916	0.022629641	0.019331839	0.01722252	0.016030101	0.015492735	0.015888289	0.016623534	0.017887026	0.019637622	0.020649869	0.020897454	0.020876436	0.020670248
321	mp-555320	Li4CO4	0.94615	0.51413095	3.1998026	0.731622914	-2.13E-06	-1.70E-05	-1.15E-05	-4.29E-05	-2.93E-05	-5.04E-05	-2.01E-05	-4.70E-05	-1.87E-05	0.000160205	0.000602702	0.001958737	0.005014829	0.008617174	0.012650792	0.020429479	0.031427164	0.043435372	0.054272905	0.062254276	0.06613187	0.06663592	0.061415184	0.05506947	0.049444787	0.0419781	0.037506435	0.032294083	0.02851644	0.025029473	0.022649525	0.019802619	0.017835276	0.017595364	0.01736291	0.018660273	0.019952144	0.022731062	0.02556856	0.027067527	0.027482344	0.027134126	0.02686396
322	mp-757844	Li5Sn(P2O7)2	1.68092	1.3673909	1.0166258	1.065159844	-1.92E-07	1.56E-06	5.44E-07	4.51E-05	6.60E-06	3.73E-05	3.93E-05	0.000161096	0.000354196	0.000904963	0.001936907	0.003179226	0.006034082	0.011202347	0.0201647	0.03307962	0.050731685	0.07169855	0.09098141	0.10868913	0.11954841	0.121512294	0.11672492	0.104575716	0.0870001	0.06982108	0.052500393	0.038383134	0.026599132	0.017952815	0.011346731	0.007229844	0.004439256	0.003625392	0.003568573	0.004369423	0.006055499	0.009005057	0.012011386	0.016137213	0.021185346	0.026409645	0.03245936
323	mp-560297	LiTaSiO5	0.62201	0.7838372	2.135834	0.700582721	-1.82E-06	-1.33E-05	-9.70E-06	-5.32E-05	-1.89E-05	-3.84E-05	1.85E-05	3.72E-05	0.000173336	0.000663746	0.001656413	0.003409146	0.0073911	0.01295734	0.019374698	0.030480105	0.045092802	0.06056524	0.07563478	0.0864309	0.09230354	0.092863545	0.08672183	0.07752482	0.06772141	0.056387696	0.047375903	0.038855903	0.032176897	0.026605627	0.022556156	0.019211601	0.017083533	0.015802396	0.015239358	0.015550855	0.016239427	0.017366905	0.019018726	0.02000387	0.02026776	0.02031145	0.020149611
324	mp-6175	BaLi2P2O7	1.05692	1.3924263	0.5453757	1.253356937	-9.83E-08	2.32E-06	1.17E-06	5.31E-05	7.48E-06	4.15E-05	3.72E-05	0.000161679	0.000349121	0.000873984	0.001859456	0.003035851	0.005736006	0.010703059	0.019621085	0.03235147	0.04987438	0.070894	0.09005629	0.107960224	0.11895702	0.12099711	0.116389446	0.10429357	0.08658317	0.06939281	0.05192681	0.03775724	0.02591777	0.017262362	0.010645289	0.006533042	0.003713616	0.00302717	0.003038488	0.003958993	0.0057654	0.008974268	0.012165286	0.016530462	0.021897597	0.027413487	0.033840194
325	mp-9197	Li3AsO4	0.98643	0.96903133	3.3821368	0.877633691	-1.45E-06	-9.53E-06	-7.53E-06	-4.77E-05	-1.03E-05	-2.31E-05	4.20E-05	9.76E-05	0.000299838	0.000966569	0.002266275	0.004181871	0.008545619	0.015139887	0.023165628	0.03629846	0.05323241	0.07124534	0.089100584	0.102203846	0.10974988	0.11050866	0.1040232	0.09291987	0.07993513	0.065840006	0.053376578	0.042408414	0.033557475	0.026488217	0.021238254	0.017545193	0.015253823	0.013465402	0.012778269	0.01261247	0.013087772	0.013510479	0.014647113	0.015706657	0.016437484	0.017276326	0.01786614
326	mp-774742	Li3Sc2(PO4)3	0.95741	1.2148634	1.5996679	0.880522075	-7.43E-07	-3.03E-06	-3.10E-06	-1.58E-06	7.72E-07	1.19E-05	4.90E-05	0.000151176	0.000371386	0.001050971	0.002325364	0.003948417	0.007682207	0.013928592	0.022989906	0.036762975	0.05491297	0.07530618	0.09495291	0.111230865	0.121076	0.122547	0.116757005	0.10447602	0.088039644	0.07129611	0.055183567	0.04168409	0.030507121	0.022087775	0.015696565	0.011619945	0.009018346	0.00751968	0.007085575	0.007233016	0.008234774	0.009706176	0.01164412	0.01431805	0.017413024	0.020794291	0.02448047
327	mp-4995	LiSbO3	1.90914	0.78729594	-1.9134941	1.682058953	-1.81E-06	-1.32E-05	-9.67E-06	-5.32E-05	-1.87E-05	-3.82E-05	1.90E-05	3.83E-05	0.000175829	0.000669988	0.001669278	0.003426324	0.007418299	0.013007612	0.019456102	0.030602958	0.04526179	0.0607813	0.07590519	0.08674131	0.092642754	0.09320475	0.08705361	0.077819444	0.06795832	0.05657333	0.047498826	0.03893412	0.03221567	0.026616499	0.02254459	0.019193623	0.017062914	0.015769871	0.015203417	0.015503632	0.016186044	0.017295387	0.018934013	0.019915946	0.020182753	0.020235943	0.02008099
328	mp-559441	LiTiPO5	1.85813	1.1417266	0.323768	1.184057769	-9.80E-07	-5.12E-06	-4.65E-06	-2.11E-05	-2.20E-06	-6.22E-08	5.12E-05	0.000141457	0.000368165	0.001083667	0.002436604	0.00421836	0.008306749	0.014931008	0.023896465	0.037847947	0.055991463	0.075911224	0.09542264	0.11084688	0.12007775	0.12129443	0.11511733	0.102935314	0.08728714	0.07104673	0.055759877	0.042793866	0.03211947	0.023946583	0.01777488	0.013772651	0.011269225	0.009526065	0.008948203	0.008854102	0.009579651	0.010450734	0.011941602	0.013949085	0.016132489	0.018606283	0.021143492
329	failed |mp-1035344	error	2.37381	1.1141374	-4.726133	2.71836522	-1.06E-06	-5.86E-06	-5.17E-06	-2.76E-05	-3.32E-06	-4.39E-06	5.14E-05	0.000136791	0.000364326	0.001087268	0.002460028	0.004293675	0.008495756	0.015225669	0.024122076	0.038085196	0.056170024	0.07586945	0.09526204	0.11033562	0.119313054	0.120433666	0.11413638	0.10202898	0.08672606	0.070734635	0.05580884	0.04309109	0.032647576	0.024595995	0.018530518	0.014566585	0.012100346	0.010285959	0.009663438	0.009497264	0.010133839	0.010811819	0.012156715	0.013929449	0.015786707	0.017925255	0.02004144
330	mp-774797	Li2Ti3ZnO8	2.34961	0.8429781	-1.7856737	1.676978173	-1.71E-06	-1.22E-05	-9.08E-06	-5.29E-05	-1.62E-05	-3.43E-05	2.67E-05	5.67E-05	0.00021561	0.000768359	0.001870913	0.003692316	0.007833995	0.013779704	0.020727122	0.032528646	0.04792106	0.06420355	0.080195785	0.091691874	0.09806921	0.09867016	0.09238036	0.08255163	0.071749814	0.059535876	0.049439106	0.040147807	0.032787528	0.026736861	0.022302449	0.018847726	0.016672617	0.015197387	0.01458078	0.014708702	0.01530102	0.016138162	0.017578335	0.018527888	0.018866763	0.019096088	0.019082537
331	mp-1177138	Li4Y3ZrO8	1.6356	0.19108629	-2.5993364	1.554898072	-2.21E-06	-1.91E-05	-1.19E-05	-1.80E-05	-3.73E-05	-5.51E-05	-6.16E-05	-0.000130588	-0.000220345	-0.000401801	-0.000594022	0.000262281	0.002145726	0.003430598	0.004958923	0.009035526	0.016115353	0.024659757	0.030934533	0.036255687	0.0382868	0.038836025	0.034863334	0.03151814	0.02998825	0.026560199	0.026531423	0.024690494	0.023836192	0.022483073	0.02179607	0.019495456	0.017637104	0.018644083	0.018848263	0.021331366	0.023434252	0.028272048	0.032566484	0.034943614	0.035993095	0.035646643	0.035758283
332	mp-673024	LiSn4(PO4)3	1.79565	1.3902304	-1.2346654	1.85147436	-1.07E-07	2.25E-06	1.11E-06	5.24E-05	7.41E-06	4.11E-05	3.74E-05	0.000161638	0.000349586	0.000876763	0.001866367	0.003048568	0.005762372	0.010747273	0.019669436	0.032416396	0.049951054	0.07096644	0.09013983	0.10802698	0.119011916	0.12104539	0.11642186	0.10432103	0.08662194	0.069432035	0.051978283	0.03781284	0.025977839	0.017322963	0.010706633	0.006593865	0.003776957	0.00307921	0.003084503	0.003994406	0.005790198	0.008976191	0.012150945	0.016495142	0.02183435	0.027324786	0.03371857
333	mp-777071	Li3Sb(PO4)2	1.72352	1.3777167	-0.5849184	1.644686334	-1.53E-07	1.87E-06	8.00E-07	4.84E-05	6.96E-06	3.90E-05	3.85E-05	0.000161367	0.000352165	0.000892374	0.001905325	0.003120532	0.005911834	0.010997729	0.01994258	0.032782562	0.050382663	0.07137247	0.09060727	0.108397044	0.119313896	0.12130938	0.116595775	0.1044677	0.08683494	0.06964955	0.052267406	0.03812717	0.026319047	0.017668184	0.011056881	0.006941585	0.004139047	0.003377345	0.003348471	0.004198353	0.005933871	0.008989976	0.012072278	0.016296854	0.021476697	0.02682164	0.03302727
334	mp-774263	Li13Ti28O56	0.57803	0.4351259	-0.55677104	1.048673652	-2.17E-06	-1.77E-05	-1.17E-05	-3.75E-05	-3.16E-05	-5.22E-05	-3.09E-05	-6.93E-05	-7.15E-05	1.59E-05	0.000297037	0.001528636	0.004293117	0.007309337	0.010689544	0.017517893	0.027502827	0.038594972	0.048251607	0.05551885	0.0588974	0.05940697	0.05449014	0.048926838	0.044391066	0.037977375	0.034687642	0.030359978	0.027352918	0.024426116	0.022492237	0.019785589	0.017851397	0.017926749	0.01780191	0.019398157	0.020888252	0.024181534	0.027384326	0.029087972	0.029633965	0.02925697	0.029052656
335	mp-768967	Li5BO4	0.50857	0.68788385	4.3255916	0.95973985	-1.96E-06	-1.48E-05	-1.05E-05	-5.15E-05	-2.30E-05	-4.39E-05	4.75E-06	6.04E-06	0.000103916	0.000486527	0.001288615	0.002910896	0.006589207	0.011483751	0.017037485	0.026969029	0.04028944	0.054478418	0.06803039	0.077757366	0.08286619	0.083387256	0.077537686	0.06937303	0.06113146	0.05120773	0.043893825	0.036593467	0.030987872	0.026181746	0.02274694	0.019580487	0.017519305	0.016589656	0.016132038	0.01677641	0.017656714	0.019330148	0.021376902	0.022494651	0.022737905	0.02257288	0.02228934
336	mp-765093	LiSb(PO3)4	2.66777	1.4441168	-0.5335492	1.668824125	9.46E-08	3.86E-06	2.46E-06	6.99E-05	9.25E-06	4.99E-05	3.27E-05	0.00016216	0.000337138	0.000805525	0.001690912	0.002729419	0.005104391	0.0096412	0.018448917	0.030770188	0.047995154	0.06909491	0.08796781	0.10624865	0.1175084	0.119702384	0.11547441	0.10350978	0.08555821	0.06838529	0.050656997	0.036413103	0.024489496	0.015834568	0.009211518	0.005116377	0.002239186	0.001825039	0.001980592	0.003155617	0.005214812	0.008968221	0.012545396	0.017403485	0.023425397	0.029533364	0.036727794
337	mp-771304	Li3SiSbCO7	1.3397	1.2821169	2.2219312	0.883750138	-5.05E-07	-1.01E-06	-1.53E-06	1.83E-05	3.43E-06	2.32E-05	4.54E-05	0.000157059	0.000367121	0.000997079	0.002174707	0.003635436	0.006998185	0.012806202	0.021865183	0.035325117	0.053325713	0.07403159	0.09360766	0.110570244	0.12090352	0.12259844	0.117226735	0.1049573	0.087943904	0.07092059	0.054199576	0.040356364	0.028847672	0.020287229	0.013766089	0.0096552	0.006967307	0.00574778	0.005470332	0.005886868	0.007177607	0.009274279	0.011668243	0.014978918	0.0189347	0.023142092	0.027883295
338	mp-550498	Li4CO4	0.27438	0.51413095	3.1310356	0.721472825	-2.13E-06	-1.70E-05	-1.15E-05	-4.29E-05	-2.93E-05	-5.04E-05	-2.01E-05	-4.70E-05	-1.87E-05	0.000160205	0.000602702	0.001958737	0.005014829	0.008617174	0.012650792	0.020429479	0.031427164	0.043435372	0.054272905	0.062254276	0.06613187	0.06663592	0.061415184	0.05506947	0.049444787	0.0419781	0.037506435	0.032294083	0.02851644	0.025029473	0.022649525	0.019802619	0.017835276	0.017595364	0.01736291	0.018660273	0.019952144	0.022731062	0.02556856	0.027067527	0.027482344	0.027134126	0.02686396
339	mp-6668	LiTiPO5	2.23796	1.1417266	-2.3191602	2.01923462	-9.80E-07	-5.12E-06	-4.65E-06	-2.11E-05	-2.20E-06	-6.22E-08	5.12E-05	0.000141457	0.000368165	0.001083667	0.002436604	0.00421836	0.008306749	0.014931008	0.023896465	0.037847947	0.055991463	0.075911224	0.09542264	0.11084688	0.12007775	0.12129443	0.11511733	0.102935314	0.08728714	0.07104673	0.055759877	0.042793866	0.03211947	0.023946583	0.01777488	0.013772651	0.011269225	0.009526065	0.008948203	0.008854102	0.009579651	0.010450734	0.011941602	0.013949085	0.016132489	0.018606283	0.021143492
340	mp-766208	Ba3LiTi5Nb3O21	2.41445	0.7046013	-4.722103	2.508799733	-1.94E-06	-1.46E-05	-1.04E-05	-5.20E-05	-2.23E-05	-4.30E-05	7.17E-06	1.14E-05	0.000116005	0.000517835	0.0013539	0.003000183	0.006734427	0.011749635	0.017453428	0.027591994	0.041138615	0.055547725	0.069364816	0.079272546	0.08450988	0.08503579	0.07913148	0.070787326	0.062279217	0.052111648	0.04450805	0.036998138	0.031208375	0.026270362	0.022729736	0.019532219	0.01746024	0.01646689	0.015989518	0.016573627	0.017417982	0.018991273	0.020965884	0.022055237	0.02229456	0.022159098	0.021888293
341	mp-558382	Li2SO4	2.03585	0.97640705	-3.6243048	2.311954977	-1.43E-06	-9.37E-06	-7.43E-06	-4.71E-05	-9.91E-06	-2.24E-05	4.27E-05	9.99E-05	0.000304315	0.000976554	0.002285407	0.004203303	0.008572923	0.015195186	0.023279516	0.03647999	0.053495474	0.07160744	0.08956401	0.10276621	0.11038445	0.11115651	0.10466647	0.09349452	0.08038175	0.0661779	0.053576242	0.042509858	0.033570938	0.02644353	0.021146838	0.017439561	0.015140584	0.013339773	0.012650929	0.012473812	0.012947361	0.013358306	0.014486407	0.015563247	0.016329898	0.017216273	0.017857555
342	mp-759280	LiZr2(PO4)3	1.01623	0.8903215	0.9824914	0.817707491	-1.62E-06	-1.12E-05	-8.54E-06	-5.17E-05	-1.40E-05	-3.05E-05	3.28E-05	7.23E-05	0.000248561	0.000847817	0.002031772	0.003898624	0.008146399	0.014367009	0.021731623	0.034064326	0.050061323	0.06699712	0.08371174	0.09579308	0.102594435	0.10324134	0.09685573	0.086531766	0.074915364	0.061993018	0.051011834	0.04109399	0.033178464	0.0267425	0.021999337	0.018455714	0.016239643	0.014627364	0.013976131	0.013974851	0.014506688	0.01514872	0.016446117	0.017402157	0.017845646	0.018264811	0.018424638
343	mp-762248	LiSb3(P3O10)2	0.47991	1.4375608	1.5329865	0.987092573	7.02E-08	3.66E-06	2.29E-06	6.78E-05	9.03E-06	4.88E-05	3.33E-05	0.000162149	0.000338762	0.000814512	0.001712868	0.002768975	0.005185559	0.009777917	0.018600916	0.03097599	0.048240863	0.06933246	0.088244796	0.106479816	0.11770769	0.11988238	0.11560571	0.103622966	0.085699424	0.06852148	0.050823823	0.03658704	0.024672007	0.016015695	0.009392247	0.005294417	0.002424433	0.001975134	0.002112168	0.003254407	0.005281274	0.008965035	0.012492925	0.017288623	0.023227807	0.029261423	0.036359254
344	mp-775486	Li3Sb2(PO4)3	0.74247	1.3932232	1.2103988	1.026428004	-9.53E-08	2.34E-06	1.19E-06	5.34E-05	7.51E-06	4.16E-05	3.72E-05	0.000161694	0.00034895	0.000872973	0.001856942	0.003031228	0.005726425	0.010686982	0.019603489	0.032327842	0.04984647	0.07086763	0.09002584	0.10793586	0.11893692	0.120979406	0.11637753	0.10428349	0.086569	0.06937848	0.051908072	0.03773702	0.025895942	0.017240362	0.01062303	0.006510966	0.003690641	0.003008307	0.003021805	0.00394616	0.005756423	0.008973602	0.012170531	0.016543325	0.021920595	0.027445724	0.03388438
345	mp-26341	LiSbP2O7	1.12887	1.4192495	0.81976926	1.163384889	1.79E-09	3.12E-06	1.83E-06	6.18E-05	8.41E-06	4.59E-05	3.49E-05	0.000162043	0.00034314	0.000839163	0.001773339	0.002878445	0.005410728	0.010156801	0.019020554	0.031543046	0.048916265	0.06998205	0.08900054	0.10710457	0.118241206	0.120361686	0.115949765	0.10391865	0.08607718	0.06888938	0.05128126	0.03706777	0.025179824	0.016521614	0.009898788	0.005794221	0.002944546	0.002397971	0.002483589	0.003535015	0.005471952	0.008962021	0.012352704	0.016973928	0.022681557	0.028506337	0.035333212
346	mp-1177857	Li2Ti2Sb2O	0.60215	0.9123821	2.7364464	0.786782787	-1.57E-06	-1.07E-05	-8.26E-06	-5.08E-05	-1.29E-05	-2.86E-05	3.56E-05	7.95E-05	0.000263465	0.000883031	0.002102249	0.003986588	0.008275419	0.01461267	0.022167644	0.034736697	0.051006403	0.06824617	0.08528948	0.097650975	0.104655966	0.10532922	0.09890735	0.08835818	0.07635929	0.06310707	0.051710963	0.041499414	0.03332302	0.026708111	0.021821758	0.018236522	0.016000295	0.014331329	0.013667033	0.013612513	0.014122352	0.014687967	0.01592933	0.016901352	0.017409662	0.017932037	0.018192608
347	mp-1180553	Li4CO4	0.93128	0.51413095	4.7300563	0.998618127	-2.13E-06	-1.70E-05	-1.15E-05	-4.29E-05	-2.93E-05	-5.04E-05	-2.01E-05	-4.70E-05	-1.87E-05	0.000160205	0.000602702	0.001958737	0.005014829	0.008617174	0.012650792	0.020429479	0.031427164	0.043435372	0.054272905	0.062254276	0.06613187	0.06663592	0.061415184	0.05506947	0.049444787	0.0419781	0.037506435	0.032294083	0.02851644	0.025029473	0.022649525	0.019802619	0.017835276	0.017595364	0.01736291	0.018660273	0.019952144	0.022731062	0.02556856	0.027067527	0.027482344	0.027134126	0.02686396
348	mp-759713	Li8Ti15O32	0.61928	0.43051174	-0.002783507	0.859092261	-2.17E-06	-1.77E-05	-1.17E-05	-3.72E-05	-3.18E-05	-5.23E-05	-3.16E-05	-7.05E-05	-7.45E-05	7.62E-06	0.000279405	0.001503745	0.004251205	0.007233465	0.010576319	0.017349957	0.027276788	0.038316872	0.047905788	0.055132695	0.05848313	0.058993217	0.05409425	0.048575692	0.04410166	0.03774815	0.034525424	0.030248169	0.027284954	0.02439008	0.022481602	0.019783016	0.017850615	0.01794426	0.017825725	0.019439325	0.020941067	0.024264313	0.027488358	0.029204298	0.02975864	0.029380709	0.029181013
349	mp-26701	Li3Sn2(PO4)3	0.85388	1.369145	1.5844629	0.94969449	-1.85E-07	1.62E-06	5.88E-07	4.56E-05	6.66E-06	3.76E-05	3.91E-05	0.000161145	0.000353857	0.000902844	0.001931579	0.0031693	0.006013388	0.011167721	0.020127177	0.033029497	0.050672866	0.07164374	0.09091863	0.10864042	0.11950956	0.12147881	0.11670394	0.104558244	0.08697275	0.06979247	0.052461185	0.03833988	0.026551655	0.017904477	0.011297436	0.007180782	0.004388159	0.003583117	0.003531028	0.004340176	0.006034637	0.009002248	0.012021463	0.01616407	0.021234583	0.02647942	0.032555655
350	mp-769380	Li2TiSn3(PO4)6	1.04961	1.3162694	0.5930214	1.188995611	-3.81E-07	1.96E-08	-7.11E-07	2.89E-05	4.72E-06	2.89E-05	4.31E-05	0.000159088	0.000362832	0.000962941	0.00208484	0.003459428	0.006622836	0.012184125	0.021215467	0.034474287	0.052353956	0.073180676	0.09266329	0.109939545	0.12049496	0.12229943	0.117155835	0.10492208	0.087662876	0.070553474	0.05357137	0.03959904	0.027962662	0.019356724	0.01279199	0.008674265	0.005944368	0.004881442	0.00468993	0.005255527	0.006701484	0.009133228	0.011768825	0.015405629	0.019799618	0.02441868	0.029688386
351	mp-765222	LiSn3(P3O10)2	0.23671	1.4206324	1.4168848	0.997698897	6.97E-09	3.16E-06	1.87E-06	6.23E-05	8.46E-06	4.61E-05	3.48E-05	0.000162056	0.000342817	0.000837324	0.001768817	0.002870231	0.005393806	0.010128351	0.018989123	0.031500623	0.048865817	0.06993372	0.088944405	0.10705848	0.118202105	0.12032672	0.11592497	0.103897385	0.08604953	0.06886225	0.051247165	0.03703174	0.025141576	0.016483411	0.009860437	0.005756345	0.002905131	0.002365847	0.002455342	0.003513581	0.005457293	0.008961942	0.012362966	0.016997373	0.022722512	0.028563134	0.035410527
352	mp-1222571	LiAlSi3O8	1.98909	1.1708262	-0.5266906	1.497543017	-8.90E-07	-4.31E-06	-4.06E-06	-1.37E-05	-1.02E-06	4.62E-06	5.05E-05	0.000145764	0.000370573	0.001074451	0.002400282	0.004122065	0.00807758	0.014567002	0.023584798	0.037489306	0.05565985	0.075786285	0.095381506	0.1111588	0.12064421	0.1219628	0.11592878	0.10369116	0.08770817	0.07124064	0.055603337	0.042403627	0.03151048	0.023226835	0.016957322	0.012920629	0.010377915	0.008723103	0.008198306	0.008192307	0.009021398	0.01011779	0.011777719	0.01404424	0.016583838	0.01941701	0.022407845
353	mp-695259	Ba3LiTi5(SbO7)3	2.31865	1.0598625	-4.3239703	2.568882537	-1.22E-06	-7.30E-06	-6.14E-06	-3.79E-05	-5.78E-06	-1.23E-05	4.99E-05	0.000124629	0.000348249	0.001067468	0.002446314	0.004348147	0.008694827	0.015504262	0.024167862	0.0379839	0.05579046	0.074951604	0.093929544	0.10827735	0.11672917	0.117684565	0.11123284	0.099388435	0.084870234	0.06949212	0.055391148	0.043255545	0.033347894	0.025604654	0.019801881	0.015930489	0.01353495	0.011656947	0.010978768	0.010741558	0.011258831	0.011694124	0.01285053	0.014250859	0.015567338	0.017121535	0.018523986
354	mp-27093	Li3Sn2(PO4)3	1.06471	1.369145	1.0858651	1.045863288	-1.85E-07	1.62E-06	5.88E-07	4.56E-05	6.66E-06	3.76E-05	3.91E-05	0.000161145	0.000353857	0.000902844	0.001931579	0.0031693	0.006013388	0.011167721	0.020127177	0.033029497	0.050672866	0.07164374	0.09091863	0.10864042	0.11950956	0.12147881	0.11670394	0.104558244	0.08697275	0.06979247	0.052461185	0.03833988	0.026551655	0.017904477	0.011297436	0.007180782	0.004388159	0.003583117	0.003531028	0.004340176	0.006034637	0.009002248	0.012021463	0.01616407	0.021234583	0.02647942	0.032555655
355	mp-1196415	Li2Al2(SiO4)3	1.48872	1.1351415	0.49738714	1.114972445	-1.00E-06	-5.30E-06	-4.77E-06	-2.27E-05	-2.47E-06	-1.11E-06	5.13E-05	0.000140396	0.000367394	0.001085004	0.002443236	0.004237878	0.008354616	0.015006229	0.023957025	0.037914366	0.056046955	0.07591638	0.09540302	0.11074489	0.1199163	0.12110993	0.114902675	0.10273641	0.08716811	0.07098418	0.055780873	0.042871762	0.032250408	0.024105001	0.017957445	0.013963882	0.011469364	0.009708015	0.009118965	0.009006562	0.009709981	0.010532934	0.011987494	0.013937787	0.016042102	0.018435178	0.020870812
356	mp-774523	Li3Sb2(PO4)3	1.60399	1.3932232	-0.7624171	1.710913627	-9.53E-08	2.34E-06	1.19E-06	5.34E-05	7.51E-06	4.16E-05	3.72E-05	0.000161694	0.00034895	0.000872973	0.001856942	0.003031228	0.005726425	0.010686982	0.019603489	0.032327842	0.04984647	0.07086763	0.09002584	0.10793586	0.11893692	0.120979406	0.11637753	0.10428349	0.086569	0.06937848	0.051908072	0.03773702	0.025895942	0.017240362	0.01062303	0.006510966	0.003690641	0.003008307	0.003021805	0.00394616	0.005756423	0.008973602	0.012170531	0.016543325	0.021920595	0.027445724	0.03388438
357	mp-756908	Li3SbO3	0.57943	0.6236918	3.5313468	0.810035467	-2.03E-06	-1.57E-05	-1.10E-05	-4.90E-05	-2.55E-05	-4.67E-05	-4.55E-06	-1.42E-05	5.78E-05	0.000365452	0.001035166	0.002561696	0.006016579	0.010438255	0.015419584	0.024551496	0.037003506	0.05036165	0.06289746	0.07195052	0.076582015	0.077090606	0.07146313	0.06398318	0.056743283	0.047746867	0.041521262	0.035013538	0.030103415	0.025797214	0.022762947	0.019715711	0.017692998	0.0170144	0.016636692	0.0175187	0.018544551	0.020616498	0.022949459	0.024192449	0.024474535	0.02421794	0.023911875
358	mp-684119	LiTi(PO3)5	1.23648	1.2026732	0.11407122	1.297858046	-7.85E-07	-3.39E-06	-3.37E-06	-5.02E-06	2.78E-07	9.88E-06	4.95E-05	0.000149806	0.000371478	0.001058532	0.002348285	0.003999469	0.007796773	0.014114614	0.023167863	0.036983985	0.055146534	0.07547117	0.09511215	0.11125567	0.12100434	0.12243344	0.11657302	0.1042995	0.08798241	0.07130741	0.055320032	0.04189725	0.030793304	0.022407837	0.01604725	0.011980229	0.009394804	0.007850455	0.007390115	0.007492926	0.008445221	0.009809312	0.011668104	0.014227891	0.017167736	0.020397255	0.023890544
359	mp-13182	Li2TiGeO5	1.31281	0.7193496	-1.1670119	1.412566437	-1.92E-06	-1.44E-05	-1.03E-05	-5.24E-05	-2.17E-05	-4.23E-05	9.30E-06	1.61E-05	0.000126681	0.000545338	0.001411151	0.003078216	0.006860874	0.011981441	0.017817851	0.02813837	0.04188437	0.056488954	0.070539825	0.08060889	0.08596116	0.086491965	0.08054054	0.07203782	0.063292585	0.05290921	0.045047905	0.037352063	0.031398833	0.026343908	0.022709463	0.019484539	0.017402716	0.016353939	0.01585956	0.016391177	0.017204633	0.018691119	0.020603087	0.021669064	0.02190733	0.021800108	0.02154323
360	mp-770700	Li2Ti3O7	0.64651	0.42724967	1.3347934	0.557684342	-2.18E-06	-1.78E-05	-1.17E-05	-3.69E-05	-3.19E-05	-5.24E-05	-3.20E-05	-7.14E-05	-7.66E-05	1.76E-06	0.000266955	0.001486165	0.004221596	0.007179871	0.010496369	0.017231403	0.027117215	0.038120598	0.0476617	0.05486023	0.058190856	0.058701277	0.05381497	0.048327964	0.04389747	0.03758642	0.034410916	0.030169226	0.027236938	0.0243646	0.022474002	0.019781128	0.017849978	0.017956542	0.017842436	0.019468287	0.02097828	0.024322713	0.027561756	0.029286414	0.029846689	0.029468158	0.029271748
361	mp-27275	Li3BO3	0.83347	0.75938034	3.5983205	0.854131801	-1.86E-06	-1.37E-05	-9.94E-06	-5.31E-05	-2.00E-05	-4.00E-05	1.50E-05	2.91E-05	0.000155666	0.000619256	0.001564517	0.003285871	0.007194866	0.01259532	0.018792327	0.029602513	0.043887805	0.059028745	0.073712975	0.08422911	0.08990084	0.09044811	0.084375314	0.07544158	0.06604355	0.05507142	0.0465004	0.03829509	0.031893414	0.026518911	0.022627668	0.019328449	0.017218573	0.016023403	0.015485223	0.01587819	0.016611978	0.017871227	0.019618763	0.020630097	0.02087805	0.02085889	0.02065391
362	mp-1020024	Li6B4O9	0.67169	0.8575903	3.3709173	0.846100357	-1.68E-06	-1.19E-05	-8.92E-06	-5.26E-05	-1.55E-05	-3.32E-05	2.86E-05	6.15E-05	0.000225893	0.000793372	0.001921782	0.003758251	0.007935043	0.013968777	0.021045934	0.033014383	0.04859574	0.0650797	0.081296876	0.09297126	0.0994775	0.10009122	0.09376943	0.08378647	0.07273448	0.060302064	0.04993356	0.04044961	0.032918807	0.026749203	0.022219436	0.018737335	0.016549919	0.015030379	0.01440221	0.01448831	0.015060183	0.015833046	0.017226221	0.01817405	0.018540531	0.01882414	0.018858325
363	mp-768169	Li3CaPCO7	1.65514	1.5399213	1.1045682	1.132525637	4.51E-07	6.67E-06	4.85E-06	0.00010141	1.23E-05	6.52E-05	2.33E-05	0.000160894	0.000310565	0.000665977	0.001354501	0.002133308	0.003891246	0.007590439	0.016139098	0.027622584	0.044205382	0.06536733	0.083587356	0.10247966	0.11416276	0.11663108	0.11312853	0.101468705	0.08318276	0.066162035	0.048062056	0.03378003	0.02179053	0.013193226	0.006608708	0.002567075	-0.000411658	-0.000296069	0.000135908	0.001802639	0.004340933	0.009126164	0.013430432	0.019194555	0.02641315	0.033584252	0.042163946
364	mp-552663	LiScAs2O7	1.17005	1.0006541	-1.4299951	1.666728276	-1.38E-06	-8.81E-06	-7.09E-06	-4.51E-05	-8.74E-06	-1.97E-05	4.51E-05	0.000107407	0.000318488	0.001007509	0.002343522	0.004265235	0.008646237	0.01534924	0.023619246	0.037029356	0.054301947	0.07273402	0.09101355	0.10454431	0.11240202	0.113220535	0.106723785	0.09533481	0.081803635	0.06724655	0.054194853	0.042808577	0.033582024	0.026266659	0.020817902	0.017063465	0.014738476	0.012902286	0.012210537	0.012002078	0.012475565	0.012861779	0.013972865	0.015118169	0.016015796	0.017070474	0.017897362
365	mp-550320	Li4CO4	0.34655	0.51413095	3.560779	0.788307148	-2.13E-06	-1.70E-05	-1.15E-05	-4.29E-05	-2.93E-05	-5.04E-05	-2.01E-05	-4.70E-05	-1.87E-05	0.000160205	0.000602702	0.001958737	0.005014829	0.008617174	0.012650792	0.020429479	0.031427164	0.043435372	0.054272905	0.062254276	0.06613187	0.06663592	0.061415184	0.05506947	0.049444787	0.0419781	0.037506435	0.032294083	0.02851644	0.025029473	0.022649525	0.019802619	0.017835276	0.017595364	0.01736291	0.018660273	0.019952144	0.022731062	0.02556856	0.027067527	0.027482344	0.027134126	0.02686396
366	mp-6097	Li3Al(BO3)2	0.73075	1.0214885	1.7834023	0.78848551	-1.32E-06	-8.30E-06	-6.77E-06	-4.29E-05	-7.71E-06	-1.72E-05	4.70E-05	0.000113705	0.000329904	0.001031581	0.00238699	0.00430696	0.008687151	0.015444327	0.023864254	0.037437137	0.05491561	0.07361477	0.09215776	0.10597468	0.114040636	0.11490302	0.10841107	0.09684782	0.082961425	0.06810658	0.0546752	0.04301845	0.03354724	0.026075065	0.020497862	0.016702328	0.014353622	0.012494238	0.01180347	0.011576014	0.012057011	0.012440636	0.013551999	0.01477154	0.015799146	0.0170143	0.018022321
367	mp-684477	Li2Sb(PO3)5	0.5229	1.4366796	1.0603963	1.089796023	6.69E-08	3.64E-06	2.27E-06	6.75E-05	9.00E-06	4.87E-05	3.33E-05	0.000162146	0.000338977	0.000815714	0.001715809	0.002774279	0.005196454	0.009796261	0.01862128	0.031003544	0.04827375	0.069364205	0.088281795	0.10651061	0.11773415	0.11990624	0.115623035	0.1036379	0.08571818	0.06853962	0.050846137	0.036610354	0.024696525	0.016040048	0.009416571	0.005318396	0.002449387	0.001995362	0.002129909	0.003267756	0.005290276	0.008964683	0.012485956	0.017273266	0.023201326	0.029224925	0.036309786
368	mp-16996	Li3GaSiO5	0.51588	1.1398228	1.7732097	0.83686588	-9.86E-07	-5.17E-06	-4.68E-06	-2.16E-05	-2.28E-06	-3.65E-07	5.12E-05	0.000141153	0.000367951	0.001084083	0.002438585	0.004224095	0.008320754	0.01495305	0.02391438	0.03786774	0.056008283	0.07591363	0.095418125	0.11081864	0.12003237	0.12124239	0.11505651	0.10287891	0.08725365	0.07102939	0.05576652	0.042816807	0.03215761	0.02399258	0.01782778	0.013828028	0.011327177	0.009578691	0.008997561	0.008898105	0.009617201	0.010474249	0.011954531	0.013945415	0.016105881	0.018556304	0.021064088
369	mp-752891	LiTi3O6	1.14299	0.42095357	-3.2649283	1.896112865	-2.18E-06	-1.78E-05	-1.17E-05	-3.65E-05	-3.20E-05	-5.25E-05	-3.28E-05	-7.31E-05	-8.07E-05	-9.53E-06	0.000242966	0.001452281	0.004164508	0.007076547	0.010342311	0.017002968	0.026809787	0.037742544	0.04719162	0.054335512	0.057628088	0.058139227	0.05327733	0.04785109	0.0435043	0.03727499	0.03419033	0.030017082	0.027144285	0.024315272	0.022459159	0.019777246	0.017848497	0.01797994	0.01787447	0.019523934	0.021049827	0.024435084	0.0277031	0.029444607	0.030016428	0.02963682	0.029446898
370	mp-780226	Li3LaO3	0.73571	0.09179944	3.3418412	0.658518089	-2.19E-06	-1.94E-05	-1.18E-05	-9.58E-06	-3.91E-05	-5.53E-05	-7.28E-05	-0.000152499	-0.000274723	-0.000557616	-0.00092837	-0.000216501	0.001327632	0.001956341	0.002804695	0.005853755	0.011856495	0.019479528	0.024502108	0.029130507	0.030686162	0.03125605	0.027655333	0.025124887	0.024675254	0.022345422	0.023488646	0.022556517	0.022483997	0.02170476	0.021470128	0.019321274	0.01748502	0.018843766	0.019175522	0.021995269	0.024338575	0.029768262	0.034479845	0.03713193	0.03840501	0.038102385	0.038366333
371	mp-27453	Li7SbO6	0.88038	0.53689325	4.52111	0.963897044	-2.11E-06	-1.68E-05	-1.14E-05	-4.43E-05	-2.85E-05	-4.97E-05	-1.69E-05	-4.04E-05	-3.17E-06	0.000202424	0.000691905	0.002083703	0.005223526	0.008995921	0.01322256	0.02127944	0.0325748	0.044855714	0.05604057	0.06423646	0.068264455	0.06876806	0.063461006	0.056884237	0.05093435	0.043156438	0.03833172	0.0328569	0.028850192	0.025197092	0.02268465	0.01979664	0.017818782	0.017487558	0.017224383	0.018435266	0.019670736	0.022301592	0.025033696	0.026476292	0.026858097	0.026523344	0.026239587
372	mp-1222512	Li4Zr3O8	1.53815	0.21202917	-1.707311	1.276607661	-2.21E-06	-1.90E-05	-1.19E-05	-1.98E-05	-3.69E-05	-5.50E-05	-5.91E-05	-0.000125748	-0.000208414	-0.000367827	-0.000521256	0.000366253	0.002323001	0.003750274	0.0054275	0.00972803	0.017043062	0.025790125	0.032338455	0.03781265	0.039949097	0.040494155	0.036441628	0.032918066	0.031150136	0.027481753	0.027194763	0.025154598	0.024128564	0.02264952	0.021863103	0.019529425	0.017665831	0.018596327	0.018772999	0.021183042	0.023234293	0.027944028	0.032148138	0.034466837	0.035469808	0.035115838	0.035196375
373	mp-762044	Li3Sb2(PO4)3	1.01007	1.3932232	0.97249305	1.093673031	-9.53E-08	2.34E-06	1.19E-06	5.34E-05	7.51E-06	4.16E-05	3.72E-05	0.000161694	0.00034895	0.000872973	0.001856942	0.003031228	0.005726425	0.010686982	0.019603489	0.032327842	0.04984647	0.07086763	0.09002584	0.10793586	0.11893692	0.120979406	0.11637753	0.10428349	0.086569	0.06937848	0.051908072	0.03773702	0.025895942	0.017240362	0.01062303	0.006510966	0.003690641	0.003008307	0.003021805	0.00394616	0.005756423	0.008973602	0.012170531	0.016543325	0.021920595	0.027445724	0.03388438
374	mp-9172	Li4TiO4	0.96894	0.51664174	4.6925983	0.992027006	-2.13E-06	-1.70E-05	-1.15E-05	-4.31E-05	-2.92E-05	-5.03E-05	-1.98E-05	-4.63E-05	-1.70E-05	0.000164849	0.000612518	0.001972503	0.005037843	0.008658926	0.012713738	0.020523021	0.031553403	0.043591492	0.05446718	0.062472027	0.06636607	0.066870034	0.061639734	0.055268675	0.04960836	0.042107508	0.037597198	0.032356065	0.028553305	0.025048137	0.022653645	0.019802231	0.017833743	0.017583773	0.017347923	0.018635748	0.019921366	0.022683937	0.025509812	0.027002499	0.027413543	0.027066696	0.026794905
375	mp-776502	LiTi2(PO4)3	1.09249	1.1521506	0.85159504	0.996225047	-9.49E-07	-4.83E-06	-4.44E-06	-1.85E-05	-1.78E-06	1.61E-06	5.10E-05	0.000143071	0.00036921	0.001080976	0.002424875	0.004185678	0.008227828	0.014806314	0.023792796	0.037731316	0.055888414	0.075885125	0.095431335	0.11098412	0.1203077	0.121560924	0.11543337	0.10322881	0.08745734	0.07113141	0.05571552	0.04266244	0.031906754	0.02369218	0.01748378	0.013468461	0.010950932	0.009237957	0.008678433	0.008614588	0.00937619	0.010325737	0.011875667	0.013974876	0.01628474	0.018886888	0.021585867
376	mp-758201	LiTiP2O7	1.11985	1.177951	1.1231847	0.936320339	-8.67E-07	-4.10E-06	-3.91E-06	-1.18E-05	-7.29E-07	5.79E-06	5.03E-05	0.000146727	0.000370927	0.001071403	0.002389725	0.004096143	0.008017375	0.014470514	0.023498163	0.037386157	0.055558234	0.075731486	0.09534101	0.11120203	0.120747745	0.12209112	0.11609447	0.103846595	0.08778602	0.07126841	0.05554981	0.042297274	0.031354427	0.023046277	0.016754976	0.012710838	0.010158536	0.008527233	0.008016299	0.008033563	0.008889345	0.010043798	0.011747032	0.014078324	0.01670658	0.0196282	0.022730978
377	mp-757817	Li2Nb(PO4)2	0.96871	1.0937221	0.2206164	1.192328433	-1.12E-06	-6.40E-06	-5.55E-06	-3.19E-05	-4.20E-06	-7.47E-06	5.12E-05	0.000132751	0.00035982	0.001084616	0.002465621	0.004331234	0.008602271	0.015385384	0.024211539	0.038149662	0.056158632	0.07567388	0.09494193	0.10974761	0.11853112	0.11958478	0.113214776	0.10118535	0.08615979	0.07037854	0.05574333	0.043229148	0.032973878	0.025026225	0.019050498	0.015118762	0.012679621	0.010827393	0.010178166	0.00997232	0.010553862	0.011115117	0.012370698	0.013986342	0.015621024	0.017524937	0.01935013
378	mp-675692	LiTi2O4	2.3811	0.4388736	-5.9522414	2.769734316	-2.17E-06	-1.77E-05	-1.17E-05	-3.78E-05	-3.15E-05	-5.22E-05	-3.04E-05	-6.82E-05	-6.90E-05	2.27E-05	0.000311379	0.001548876	0.004327186	0.007371014	0.010781633	0.017654475	0.0276867	0.038821265	0.048533034	0.055833094	0.059234537	0.05974375	0.054812364	0.049212668	0.044626623	0.03816393	0.03481961	0.03045089	0.027408127	0.024455324	0.022500759	0.01978755	0.017851897	0.017912403	0.017782431	0.01936456	0.0208452	0.024114128	0.02729966	0.028993342	0.029532617	0.029156428	0.028948415
379	mp-673156	Li2NbP4O13	0.70393	1.1167586	0.8406019	0.979453335	-1.05E-06	-5.79E-06	-5.12E-06	-2.70E-05	-3.22E-06	-3.99E-06	5.14E-05	0.000137263	0.000364766	0.001087181	0.002458353	0.004287337	0.008479273	0.01520029	0.024104176	0.03806781	0.05615981	0.07588128	0.09528701	0.11039455	0.11939651	0.120526165	0.1142395	0.10212399	0.086787015	0.07077043	0.055809088	0.04306659	0.032600097	0.024536267	0.018460063	0.014492236	0.012022482	0.010214194	0.009595618	0.009435689	0.010080226	0.010775453	0.012133443	0.013927843	0.015815364	0.017985346	0.020140873
380	mp-757997	LiSn(PO3)4	0.78917	1.4288229	0.9922347	1.107158876	3.75E-08	3.40E-06	2.07E-06	6.49E-05	8.74E-06	4.74E-05	3.41E-05	0.000162113	0.00034088	0.000826359	0.001741885	0.002821405	0.005293299	0.009959282	0.018802088	0.031248031	0.048565205	0.06964505	0.08860881	0.10678187	0.117966615	0.120115496	0.11577415	0.1037679	0.08588279	0.06869939	0.05104372	0.036817398	0.024914712	0.01625712	0.00963365	0.005532467	0.002672126	0.002176249	0.00228868	0.003387444	0.005371323	0.008962493	0.012424828	0.017137304	0.02296609	0.028900255	0.03586901
381	mp-557104	LiAlB2O5	1.80116	1.1081464	-0.71926105	1.519961425	-1.08E-06	-6.02E-06	-5.28E-06	-2.89E-05	-3.57E-06	-5.31E-06	5.14E-05	0.000135676	0.000363203	0.001087102	0.002463046	0.004306889	0.008531075	0.015279587	0.024157617	0.038117275	0.05618353	0.07583128	0.09519134	0.11018695	0.119107984	0.120208316	0.11388781	0.1018006	0.08657677	0.0706444	0.055801332	0.04314138	0.032751422	0.024728805	0.0186885	0.014733702	0.012275476	0.010448206	0.00981712	0.009637642	0.010256771	0.010897222	0.012213524	0.013937963	0.015727453	0.017795231	0.019823097
382	mp-1210870	Li2LaNb6O18	0.75106	0.1678957	-0.9735452	1.018199463	-2.20E-06	-1.92E-05	-1.19E-05	-1.61E-05	-3.78E-05	-5.52E-05	-6.43E-05	-0.000135857	-0.000233366	-0.000438969	-0.000673685	0.000148357	0.001951314	0.003080121	0.004445831	0.008277416	0.015100074	0.02342352	0.02939929	0.03455384	0.036470447	0.037024375	0.033139545	0.029989192	0.028718647	0.02555312	0.025805699	0.024182241	0.02351528	0.022299565	0.021721011	0.019456582	0.017603759	0.01869451	0.01892894	0.02149209	0.023651829	0.028630141	0.033023648	0.03546536	0.036566664	0.036229312	0.036375884
383	mp-756781	Sr3Li2Nb4O13	0.93589	0.6734604	-0.30135676	1.11233736	-1.98E-06	-1.51E-05	-1.06E-05	-5.10E-05	-2.36E-05	-4.46E-05	2.66E-06	1.44E-06	9.35E-05	0.00045942	0.001232001	0.00283323	0.006462454	0.011251958	0.016676493	0.026428895	0.039554045	0.053554285	0.06687759	0.07645038	0.081449725	0.081967205	0.076166	0.068155855	0.06014239	0.050428335	0.043362286	0.036241703	0.03079402	0.026101146	0.022757161	0.019617513	0.017565388	0.01669131	0.016251126	0.016948119	0.01786013	0.0196213	0.021731194	0.022874948	0.023123782	0.022935273	0.022643184
384	mp-558808	LiAl(SiO3)2	1.01459	1.152922	0.9714322	0.960728	-9.46E-07	-4.81E-06	-4.42E-06	-1.83E-05	-1.75E-06	1.73E-06	5.10E-05	0.000143187	0.000369279	0.001080749	0.00242395	0.004183177	0.008221844	0.014796828	0.023784762	0.037722144	0.05588008	0.07588236	0.09543091	0.11099312	0.12032348	0.12157942	0.115455605	0.1032495	0.08746907	0.07113698	0.05571171	0.042652346	0.031890765	0.023673195	0.017462153	0.013445899	0.010927326	0.009216653	0.008658519	0.008596968	0.009361284	0.010316744	0.011871109	0.013977157	0.016296433	0.018908098	0.021619083
385	mp-559848	Li4SiO4	0.92588	0.75861263	4.275985	0.96635934	-1.86E-06	-1.37E-05	-9.94E-06	-5.31E-05	-2.00E-05	-4.00E-05	1.49E-05	2.89E-05	0.000155111	0.00061785	0.001561608	0.003281953	0.007188603	0.012583784	0.01877388	0.02957474	0.043849718	0.0589803	0.07365242	0.084159836	0.089825295	0.09037225	0.08430171	0.07537619	0.06599081	0.055030026	0.046472758	0.03827728	0.031884268	0.026515916	0.022629641	0.019331839	0.01722252	0.016030101	0.015492735	0.015888289	0.016623534	0.017887026	0.019637622	0.020649869	0.020897454	0.020876436	0.020670248
386	mp-757551	Li3Sn3(PO4)4	1.2829	1.3784206	0.3694028	1.311411745	-1.50E-07	1.90E-06	8.17E-07	4.86E-05	6.99E-06	3.92E-05	3.84E-05	0.000161383	0.000352023	0.000891506	0.001903153	0.003116507	0.005903461	0.010983713	0.019927321	0.032762144	0.050358627	0.07134994	0.090581365	0.10837672	0.119297445	0.12129502	0.11658646	0.1044599	0.08682332	0.0696376	0.052251335	0.038109615	0.026299905	0.017648771	0.011037145	0.006921981	0.004118617	0.003360503	0.003333544	0.004186785	0.00592568	0.008989074	0.01207656	0.016307872	0.02149668	0.02684985	0.033066075
387	mp-26897	LiSn(PO3)3	2.28895	1.4219657	-2.611987	2.273113576	1.19E-08	3.20E-06	1.90E-06	6.27E-05	8.51E-06	4.63E-05	3.47E-05	0.000162067	0.000342505	0.000835549	0.001764452	0.002862305	0.005377479	0.01010089	0.018958785	0.03145967	0.048817113	0.06988704	0.08889016	0.10701391	0.11816422	0.120292835	0.115900904	0.10387677	0.08602272	0.068836	0.051214222	0.03699695	0.02510469	0.016446574	0.009823487	0.005719856	0.00286715	0.002334922	0.002428129	0.00349295	0.005443191	0.008961912	0.012372901	0.017020024	0.022762042	0.0286179	0.035485096
388	mp-759485	LiSb(PO3)4	1.75872	1.4441168	0.26044273	1.391554856	9.46E-08	3.86E-06	2.46E-06	6.99E-05	9.25E-06	4.99E-05	3.27E-05	0.00016216	0.000337138	0.000805525	0.001690912	0.002729419	0.005104391	0.0096412	0.018448917	0.030770188	0.047995154	0.06909491	0.08796781	0.10624865	0.1175084	0.119702384	0.11547441	0.10350978	0.08555821	0.06838529	0.050656997	0.036413103	0.024489496	0.015834568	0.009211518	0.005116377	0.002239186	0.001825039	0.001980592	0.003155617	0.005214812	0.008968221	0.012545396	0.017403485	0.023425397	0.029533364	0.036727794
389	mp-18495	SrLi(B3O5)3	2.16426	1.2752883	-1.7191373	1.923310851	-5.30E-07	-1.22E-06	-1.70E-06	1.62E-05	3.16E-06	2.20E-05	4.58E-05	0.000156581	0.00036782	0.001003405	0.002191694	0.003669387	0.007071221	0.012926812	0.021989344	0.035486378	0.053507797	0.07418662	0.09377708	0.11067431	0.12096122	0.12263388	0.11721767	0.104943305	0.08798272	0.070980795	0.05431569	0.040501717	0.029021643	0.020472268	0.013961543	0.009852811	0.007173463	0.005923709	0.005629539	0.006017168	0.007277465	0.009308382	0.011654736	0.014900344	0.018768482	0.022892892	0.027527766
390	mp-9657	LiAsO3	2.46627	1.0844878	-3.1620464	2.234630441	-1.15E-06	-6.65E-06	-5.71E-06	-3.37E-05	-4.61E-06	-8.82E-06	5.10E-05	0.000130707	0.000357159	0.001081493	0.002463834	0.004341365	0.00863775	0.015435573	0.024222955	0.038137596	0.056100674	0.07552518	0.09472434	0.109406695	0.11810097	0.119126275	0.11272922	0.10074352	0.08585066	0.07017271	0.05567695	0.043261	0.033096217	0.025200438	0.01926895	0.015352797	0.012925708	0.011061947	0.010402937	0.010184349	0.010745056	0.011263741	0.012486342	0.014037762	0.015579431	0.017383158	0.019085785
391	mp-1239225	Li7SiPO8	0.6475	1.3170832	2.6788986	0.911675445	-3.78E-07	4.44E-08	-6.91E-07	2.91E-05	4.75E-06	2.90E-05	4.31E-05	0.000159129	0.000362715	0.00096208	0.002082605	0.003455117	0.0066137	0.012168947	0.021199439	0.03445316	0.05232963	0.07315898	0.09263893	0.109922394	0.12048288	0.122289956	0.11715187	0.10491921	0.08765451	0.07054345	0.05355549	0.03958042	0.027941292	0.019334465	0.012768864	0.008651052	0.005920163	0.004861062	0.004671651	0.005240885	0.006690595	0.009130442	0.011771858	0.015416444	0.019820863	0.024449658	0.029731885
392	mp-554344	Li3Al(BO3)2	0.80115	1.0214885	2.4938536	0.802643719	-1.32E-06	-8.30E-06	-6.77E-06	-4.29E-05	-7.71E-06	-1.72E-05	4.70E-05	0.000113705	0.000329904	0.001031581	0.00238699	0.00430696	0.008687151	0.015444327	0.023864254	0.037437137	0.05491561	0.07361477	0.09215776	0.10597468	0.114040636	0.11490302	0.10841107	0.09684782	0.082961425	0.06810658	0.0546752	0.04301845	0.03354724	0.026075065	0.020497862	0.016702328	0.014353622	0.012494238	0.01180347	0.011576014	0.012057011	0.012440636	0.013551999	0.01477154	0.015799146	0.0170143	0.018022321
393	mp-26629	LiTiP2O7	0.93293	1.177951	1.0367153	0.956940069	-8.67E-07	-4.10E-06	-3.91E-06	-1.18E-05	-7.29E-07	5.79E-06	5.03E-05	0.000146727	0.000370927	0.001071403	0.002389725	0.004096143	0.008017375	0.014470514	0.023498163	0.037386157	0.055558234	0.075731486	0.09534101	0.11120203	0.120747745	0.12209112	0.11609447	0.103846595	0.08778602	0.07126841	0.05554981	0.042297274	0.031354427	0.023046277	0.016754976	0.012710838	0.010158536	0.008527233	0.008016299	0.008033563	0.008889345	0.010043798	0.011747032	0.014078324	0.01670658	0.0196282	0.022730978
394	mp-652479	LiZnPO4	0.97287	1.3932097	1.078068	1.060987799	-9.54E-08	2.34E-06	1.18E-06	5.34E-05	7.51E-06	4.16E-05	3.72E-05	0.000161694	0.000348952	0.00087299	0.001856985	0.003031306	0.00572659	0.010687258	0.019603796	0.03232825	0.049846943	0.07086808	0.090026364	0.10793628	0.11893728	0.1209797	0.116377756	0.10428366	0.08656924	0.06937872	0.0519084	0.037737362	0.025896313	0.01724074	0.010623407	0.006511336	0.00369103	0.003008623	0.003022088	0.00394638	0.005756575	0.008973611	0.012170438	0.016543102	0.0219202	0.027445178	0.033883616
395	mp-1222715	Li2Ti2AsPO10	2.03338	1.3523628	-2.3355205	2.151231639	-2.47E-07	1.11E-06	1.73E-07	4.03E-05	6.05E-06	3.49E-05	4.05E-05	0.000160624	0.000356988	0.000922785	0.001981907	0.003263471	0.006210149	0.011496604	0.020482391	0.03350326	0.051227544	0.07215789	0.09150632	0.10909163	0.119864926	0.12178246	0.11688875	0.10471116	0.087222576	0.07005723	0.052830018	0.038749814	0.02700421	0.018366583	0.011769913	0.007651505	0.004878498	0.003989779	0.003892692	0.004623029	0.00623767	0.009033212	0.011929583	0.015911626	0.020767756	0.02581549	0.03163729
396	mp-759607	LiSb4P7O24	1.20814	1.4359115	1.0073117	1.106155016	6.40E-08	3.62E-06	2.25E-06	6.72E-05	8.98E-06	4.86E-05	3.34E-05	0.000162144	0.000339165	0.00081676	0.001718368	0.002778898	0.005205943	0.009812236	0.018639026	0.031027522	0.04830237	0.069391824	0.08831401	0.10653737	0.11775716	0.119927	0.1156381	0.10365085	0.08573448	0.068555385	0.050865557	0.036630653	0.024717875	0.016061265	0.009437775	0.005339294	0.00247113	0.002013006	0.002145388	0.003279397	0.00529815	0.008964402	0.012479907	0.0172599	0.023178263	0.02919313	0.036266655
397	mp-1188639	Li2SO5	0.83994	0.96838987	1.7768229	0.767262219	-1.45E-06	-9.55E-06	-7.54E-06	-4.77E-05	-1.03E-05	-2.32E-05	4.19E-05	9.74E-05	0.000299445	0.000965689	0.002264581	0.004179954	0.008543141	0.015134902	0.023155509	0.03628238	0.053209156	0.07121344	0.08905981	0.10215451	0.10969429	0.11045192	0.10396691	0.09286958	0.079896	0.06581037	0.053358983	0.04239937	0.033556093	0.026491921	0.021246023	0.0175542	0.015263479	0.013476174	0.012789203	0.01262443	0.013099915	0.013523737	0.014661182	0.015719293	0.01644709	0.01728188	0.017867316
398	mp-1176936	Li6Ti2O7	1.08395	0.5011648	4.6940465	0.989166516	-2.14E-06	-1.71E-05	-1.15E-05	-4.21E-05	-2.97E-05	-5.07E-05	-2.19E-05	-5.08E-05	-2.75E-05	0.000136279	0.000552098	0.001887725	0.004896024	0.008401677	0.012326302	0.019947361	0.03077662	0.042631283	0.053272326	0.06113335	0.06492668	0.065431185	0.06025993	0.054044705	0.048602916	0.04131193	0.03703882	0.031974442	0.028325856	0.02493256	0.022627277	0.019803647	0.017842114	0.017654147	0.017439254	0.018785842	0.020110019	0.022973372	0.025870921	0.02740259	0.027837262	0.027482484	0.02722124
399	mp-758357	Li3Ti3(PO4)4	0.69997	1.1616638	1.3930267	0.880387525	-9.19E-07	-4.57E-06	-4.25E-06	-1.61E-05	-1.39E-06	3.14E-06	5.08E-05	0.000144473	0.000369984	0.001077921	0.002412912	0.004154069	0.008152682	0.01468691	0.023690347	0.03761324	0.055778924	0.075843	0.095416255	0.11108431	0.12049107	0.12177758	0.1156969	0.10347436	0.08759366	0.071193725	0.055663534	0.042534284	0.03170725	0.023456614	0.017216349	0.013189806	0.010659436	0.008975453	0.008433324	0.008398373	0.009193894	0.010217262	0.011822578	0.01400655	0.016432945	0.019152619	0.02199997
400	mp-1222444	LiAlSiO4	0.42567	1.1181605	1.7998478	0.826923144	-1.05E-06	-5.75E-06	-5.10E-06	-2.67E-05	-3.16E-06	-3.77E-06	5.14E-05	0.000137511	0.000364993	0.001087103	0.002457392	0.004283851	0.008470281	0.015186401	0.024094187	0.03805791	0.05615356	0.07588669	0.09529926	0.11042489	0.11943996	0.12057447	0.11429356	0.102173805	0.08681877	0.070788905	0.05580864	0.04305303	0.03257436	0.02450404	0.018422188	0.014452318	0.011980672	0.01017574	0.009559315	0.009402806	0.010051662	0.010756246	0.012121324	0.013927394	0.015831204	0.018018052	0.020194711
401	mp-556655	Li2AlBO4	0.58644	1.0077988	2.4900117	0.797824004	-1.36E-06	-8.64E-06	-6.98E-06	-4.44E-05	-8.39E-06	-1.89E-05	4.58E-05	0.000109584	0.00032249	0.001016045	0.002359149	0.004280825	0.00866272	0.015385989	0.023708507	0.03717637	0.054521285	0.07304585	0.091417335	0.105045855	0.112974726	0.11380787	0.10731159	0.0958615	0.08220793	0.06754805	0.054365292	0.042885736	0.03357499	0.026205301	0.02071224	0.01694378	0.014610809	0.012765869	0.012074078	0.011858221	0.012333465	0.012716713	0.013826232	0.01499529	0.015935576	0.017043546	0.017930176
402	mp-779809	LiSb(SO4)2	1.21857	1.2488922	0.32002923	1.251063251	-6.24E-07	-2.01E-06	-2.32E-06	8.32E-06	2.13E-06	1.76E-05	4.73E-05	0.000154488	0.00036998	0.001026125	0.002253935	0.003796239	0.007346319	0.013379622	0.022449125	0.0360788	0.054169204	0.074733876	0.09436527	0.11100131	0.12110235	0.122688055	0.117103964	0.10481824	0.08807352	0.07116868	0.05473166	0.041042287	0.029683163	0.021183226	0.014718421	0.010620719	0.007974843	0.006612055	0.006254874	0.00653397	0.007678806	0.009460092	0.011625031	0.014619892	0.018149652	0.021951348	0.026173472
403	mp-14495	Li6ZnO4	0.73313	0.487185	3.963533	0.851252606	-2.15E-06	-1.72E-05	-1.16E-05	-4.11E-05	-3.01E-05	-5.11E-05	-2.39E-05	-5.48E-05	-3.70E-05	0.000110586	0.000497718	0.001811329	0.00476804	0.008169631	0.011977516	0.019429326	0.030077957	0.041768506	0.052198883	0.059931546	0.06363504	0.064140305	0.059022583	0.052947156	0.047700685	0.04059787	0.036536768	0.03163068	0.028120086	0.024827022	0.022601593	0.019802969	0.017847504	0.017715491	0.01751959	0.018919194	0.020278318	0.023232736	0.026195018	0.027762376	0.028219242	0.027858268	0.027607521
404	mp-758035	Li3Ti3(PO4)4	1.13992	1.1616638	0.06129749	1.291527843	-9.19E-07	-4.57E-06	-4.25E-06	-1.61E-05	-1.39E-06	3.14E-06	5.08E-05	0.000144473	0.000369984	0.001077921	0.002412912	0.004154069	0.008152682	0.01468691	0.023690347	0.03761324	0.055778924	0.075843	0.095416255	0.11108431	0.12049107	0.12177758	0.1156969	0.10347436	0.08759366	0.071193725	0.055663534	0.042534284	0.03170725	0.023456614	0.017216349	0.013189806	0.010659436	0.008975453	0.008433324	0.008398373	0.009193894	0.010217262	0.011822578	0.01400655	0.016432945	0.019152619	0.02199997
405	mp-760701	LiNbO3	0.89007	0.3203385	-0.08421785	0.819702583	-2.20E-06	-1.85E-05	-1.19E-05	-2.87E-05	-3.46E-05	-5.40E-05	-4.59E-05	-9.95E-05	-0.000144123	-0.000186189	-0.000133076	0.000919355	0.00326343	0.005447535	0.007925483	0.013422709	0.021998005	0.03184099	0.039855793	0.046162464	0.0488737	0.049399022	0.044928327	0.040445633	0.03738739	0.03242761	0.03074096	0.02762765	0.025674343	0.023516454	0.022192968	0.019682683	0.017788492	0.018311942	0.018343545	0.020365538	0.022145748	0.0261776	0.02990314	0.031919654	0.032689463	0.032309175	0.032238223
406	mp-777751	Li3Nb3P8O29	1.49782	1.0869986	0.060406223	1.245785759	-1.14E-06	-6.58E-06	-5.67E-06	-3.32E-05	-4.50E-06	-8.45E-06	5.11E-05	0.000131276	0.000357921	0.00108246	0.002464583	0.004339027	0.008628872	0.015423267	0.024221623	0.03814339	0.056119647	0.07556929	0.094787925	0.10950395	0.118222594	0.1192555	0.11286545	0.100867406	0.085937954	0.07023141	0.055697232	0.0432542	0.033064485	0.025154296	0.019210558	0.015290098	0.012859745	0.010998785	0.010342292	0.010126856	0.010692985	0.011222621	0.012453741	0.014022215	0.015588715	0.017419316	0.019154735
407	mp-1211020	LiGa(PO3)4	1.13786	1.4955178	1.172509	1.08897337	2.86E-07	5.37E-06	3.74E-06	8.68E-05	1.09E-05	5.82E-05	2.78E-05	0.000161792	0.0003235	0.00073241	0.00151372	0.002413371	0.004459062	0.008551877	0.017228385	0.029111223	0.046004333	0.06714999	0.0856891	0.10431091	0.11580727	0.118150026	0.11430855	0.10249866	0.08435122	0.06724278	0.04929828	0.035019577	0.023047645	0.014415476	0.00780596	0.003736441	0.000803918	0.000670631	0.000973323	0.002409521	0.004724489	0.009028714	0.012994658	0.018340344	0.02500732	0.03169113	0.039634824
408	mp-26157	LiSb(PO3)4	1.32653	1.4441168	-0.002668679	1.486860569	9.46E-08	3.86E-06	2.46E-06	6.99E-05	9.25E-06	4.99E-05	3.27E-05	0.00016216	0.000337138	0.000805525	0.001690912	0.002729419	0.005104391	0.0096412	0.018448917	0.030770188	0.047995154	0.06909491	0.08796781	0.10624865	0.1175084	0.119702384	0.11547441	0.10350978	0.08555821	0.06838529	0.050656997	0.036413103	0.024489496	0.015834568	0.009211518	0.005116377	0.002239186	0.001825039	0.001980592	0.003155617	0.005214812	0.008968221	0.012545396	0.017403485	0.023425397	0.029533364	0.036727794
409	mp-1176593	LiSn(PO3)4	1.60468	1.4288229	-0.3301151	1.591540081	3.75E-08	3.40E-06	2.07E-06	6.49E-05	8.74E-06	4.74E-05	3.41E-05	0.000162113	0.00034088	0.000826359	0.001741885	0.002821405	0.005293299	0.009959282	0.018802088	0.031248031	0.048565205	0.06964505	0.08860881	0.10678187	0.117966615	0.120115496	0.11577415	0.1037679	0.08588279	0.06869939	0.05104372	0.036817398	0.024914712	0.01625712	0.00963365	0.005532467	0.002672126	0.002176249	0.00228868	0.003387444	0.005371323	0.008962493	0.012424828	0.017137304	0.02296609	0.028900255	0.03586901
410	mp-757490	LiSnPO4	1.33305	1.3671563	1.0641948	1.050917924	-1.92E-07	1.56E-06	5.38E-07	4.50E-05	6.59E-06	3.73E-05	3.93E-05	0.000161089	0.000354241	0.000905245	0.001937618	0.003180553	0.00603685	0.011206974	0.020169714	0.03308632	0.050739538	0.071705855	0.0909898	0.10869564	0.119553566	0.12151675	0.116727695	0.10457805	0.08700374	0.0698249	0.05250563	0.038388908	0.026605476	0.017959278	0.01135333	0.007236404	0.004446088	0.003631053	0.003573599	0.004373344	0.006058307	0.009005433	0.012010047	0.016133629	0.021178758	0.026400328	0.032446485
411	mp-530600	Li14Ti21O48	0.59636	0.43097147	0.31092247	0.748465148	-2.17E-06	-1.77E-05	-1.17E-05	-3.72E-05	-3.18E-05	-5.23E-05	-3.15E-05	-7.04E-05	-7.42E-05	8.45E-06	0.000281161	0.001506224	0.004255381	0.007241029	0.01058759	0.017366685	0.027299298	0.038344555	0.047940217	0.055171147	0.058524378	0.059034392	0.054133654	0.048610643	0.044130474	0.037770975	0.034541577	0.030259304	0.027291736	0.024393689	0.022482665	0.019783296	0.017850706	0.017942525	0.017823357	0.019435208	0.020935807	0.024256077	0.027478002	0.029192714	0.02974622	0.029368382	0.02916821
412	mp-1185313	LiAlO3	1.5436	0.73296916	-1.8994856	1.644906967	-1.90E-06	-1.41E-05	-1.02E-05	-5.27E-05	-2.11E-05	-4.15E-05	1.13E-05	2.05E-05	0.000136544	0.000570617	0.001463689	0.003149593	0.006976111	0.012192965	0.018151991	0.028639864	0.042569682	0.05735582	0.07162244	0.08184212	0.08730179	0.08783763	0.0818438	0.0731945	0.0642287	0.053645477	0.045544393	0.037676	0.031570956	0.026407698	0.022686202	0.019435983	0.017344857	0.016245559	0.01573587	0.016219646	0.017005283	0.018412989	0.02026805	0.021313924	0.021553345	0.021474153	0.02123252
413	mp-757816	LiNb(PO3)4	0.87808	1.1167302	1.3357843	0.867472307	-1.05E-06	-5.79E-06	-5.13E-06	-2.70E-05	-3.22E-06	-3.99E-06	5.14E-05	0.000137258	0.000364762	0.001087182	0.002458373	0.004287407	0.008479455	0.015200568	0.024104377	0.038068004	0.056159936	0.07588117	0.09528674	0.11039392	0.11939565	0.12052521	0.114238426	0.10212296	0.086786374	0.07077005	0.055809088	0.043066867	0.032600615	0.024536919	0.018460829	0.014493048	0.012023325	0.010214969	0.009596351	0.009436354	0.010080801	0.010775842	0.012133689	0.013927855	0.015815046	0.017984685	0.020139787
414	mp-17288	Li2ZnSiO4	0.80217	1.133308	2.9091806	0.8708889	-1.01E-06	-5.35E-06	-4.81E-06	-2.31E-05	-2.54E-06	-1.40E-06	5.13E-05	0.000140094	0.000367164	0.001085325	0.002444972	0.00424315	0.008367655	0.015026658	0.023973169	0.037931822	0.056061026	0.075916186	0.09539556	0.110714376	0.11986907	0.121056296	0.114840806	0.10267913	0.08713337	0.0709655	0.05578572	0.042892724	0.03228636	0.024148768	0.018008064	0.014016969	0.011524932	0.009758638	0.009166527	0.009049145	0.00974649	0.010556264	0.012000861	0.013935349	0.016017765	0.018388435	0.02079589
415	mp-768968	Li4B4Sb2SO16	0.39831	1.3419194	1.3125008	0.979077758	-2.86E-07	7.95E-07	-8.41E-08	3.70E-05	5.67E-06	3.31E-05	4.13E-05	0.000160239	0.000358807	0.000934801	0.002012464	0.00332113	0.006331094	0.011698431	0.020699006	0.0337912	0.05156315	0.072465904	0.09185663	0.109354764	0.12006663	0.12195181	0.11698491	0.10478927	0.087364025	0.07021145	0.053052068	0.03900026	0.02728372	0.018653654	0.012064818	0.007945975	0.005185313	0.004245338	0.004120588	0.004802562	0.00636795	0.009057318	0.011877723	0.015759848	0.020482406	0.025406772	0.031069504
416	mp-1176609	LiNb(PO3)4	1.97583	1.1167302	-1.4679048	1.750545726	-1.05E-06	-5.79E-06	-5.13E-06	-2.70E-05	-3.22E-06	-3.99E-06	5.14E-05	0.000137258	0.000364762	0.001087182	0.002458373	0.004287407	0.008479455	0.015200568	0.024104377	0.038068004	0.056159936	0.07588117	0.09528674	0.11039392	0.11939565	0.12052521	0.114238426	0.10212296	0.086786374	0.07077005	0.055809088	0.043066867	0.032600615	0.024536919	0.018460829	0.014493048	0.012023325	0.010214969	0.009596351	0.009436354	0.010080801	0.010775842	0.012133689	0.013927855	0.015815046	0.017984685	0.020139787
417	mp-756935	Li3SbO3	0.7211	0.6236918	4.022045	0.891885986	-2.03E-06	-1.57E-05	-1.10E-05	-4.90E-05	-2.55E-05	-4.67E-05	-4.55E-06	-1.42E-05	5.78E-05	0.000365452	0.001035166	0.002561696	0.006016579	0.010438255	0.015419584	0.024551496	0.037003506	0.05036165	0.06289746	0.07195052	0.076582015	0.077090606	0.07146313	0.06398318	0.056743283	0.047746867	0.041521262	0.035013538	0.030103415	0.025797214	0.022762947	0.019715711	0.017692998	0.0170144	0.016636692	0.0175187	0.018544551	0.020616498	0.022949459	0.024192449	0.024474535	0.02421794	0.023911875
418	mp-942733	Li7La3Zr2O12	0.86079	0.17823154	3.172313	0.648206505	-2.20E-06	-1.91E-05	-1.19E-05	-1.69E-05	-3.76E-05	-5.51E-05	-6.31E-05	-0.00013352	-0.000227588	-0.000422462	-0.000638298	0.000198974	0.002037712	0.003235864	0.004673768	0.008614176	0.015551011	0.023972515	0.030081041	0.035309482	0.037276853	0.03782867	0.033904742	0.030667908	0.029282315	0.026000246	0.026128015	0.024408033	0.023657948	0.022381246	0.02175457	0.019474082	0.017618794	0.018672325	0.018893305	0.021420907	0.02355534	0.028471198	0.032820676	0.03523362	0.03631178	0.03597029	0.03610124
419	mp-1013749	Li3Ti2(GeO4)3	0.5241	0.72131705	-0.26292652	1.129207873	-1.91E-06	-1.43E-05	-1.03E-05	-5.24E-05	-2.16E-05	-4.22E-05	9.58E-06	1.68E-05	0.000128106	0.000548997	0.001418761	0.003088571	0.006877617	0.012012159	0.017866269	0.028211014	0.041983575	0.056614317	0.07069638	0.08078713	0.08615483	0.08668629	0.080728695	0.0722048	0.06342781	0.05301559	0.04511975	0.037399046	0.031423926	0.026353378	0.022706386	0.019477803	0.01739467	0.01633853	0.015841926	0.01636658	0.017175972	0.018650994	0.020554684	0.021617666	0.021855973	0.02175268	0.021497853
420	mp-557756	Li4Zn(PO4)2	1.00991	1.3628529	2.4787366	0.917762694	-2.08E-07	1.43E-06	4.32E-07	4.36E-05	6.43E-06	3.66E-05	3.97E-05	0.000160963	0.00035506	0.000910408	0.001950619	0.003204816	0.006087488	0.011291659	0.02026135	0.033208657	0.050882973	0.0718392	0.091142416	0.1088136	0.119647145	0.12159709	0.11677748	0.10461943	0.08706956	0.0698941	0.052601144	0.038494606	0.026721785	0.018077819	0.011474357	0.007356896	0.004571595	0.003734998	0.003665974	0.004445417	0.006109858	0.009012761	0.011985816	0.01606823	0.021058418	0.026229527	0.032210547
421	mp-1177524	Li3Ti2(PO4)3	0.90146	1.1725402	1.6104666	0.861257208	-8.85E-07	-4.26E-06	-4.02E-06	-1.32E-05	-9.49E-07	4.90E-06	5.05E-05	0.000145999	0.000370667	0.001073746	0.0023978	0.00411591	0.008063238	0.014544046	0.023564316	0.03746502	0.055636104	0.075773925	0.09537281	0.11117039	0.12067034	0.12199488	0.11596981	0.10372962	0.08772777	0.071248	0.055590995	0.042378422	0.03147318	0.023183541	0.01690871	0.012870191	0.010325169	0.00867595	0.008154459	0.008153998	0.008989462	0.010099726	0.011770009	0.014052063	0.01661294	0.019467374	0.022485118
422	mp-757797	LiTiP2O7	2.2783	1.177951	-1.1320764	1.688726553	-8.67E-07	-4.10E-06	-3.91E-06	-1.18E-05	-7.29E-07	5.79E-06	5.03E-05	0.000146727	0.000370927	0.001071403	0.002389725	0.004096143	0.008017375	0.014470514	0.023498163	0.037386157	0.055558234	0.075731486	0.09534101	0.11120203	0.120747745	0.12209112	0.11609447	0.103846595	0.08778602	0.07126841	0.05554981	0.042297274	0.031354427	0.023046277	0.016754976	0.012710838	0.010158536	0.008527233	0.008016299	0.008033563	0.008889345	0.010043798	0.011747032	0.014078324	0.01670658	0.0196282	0.022730978
423	mp-1176592	LiTi(PO3)4	2.68892	1.2007556	-1.9873086	1.956907723	-7.91E-07	-3.44E-06	-3.41E-06	-5.56E-06	2.00E-07	9.56E-06	4.95E-05	0.000149583	0.000371472	0.001059653	0.002351753	0.004007316	0.007814487	0.014143312	0.023195034	0.037017502	0.055181574	0.075495064	0.09513459	0.1112566	0.12098992	0.122412406	0.11654104	0.10426901	0.08797109	0.071307436	0.055340193	0.0419299	0.030837836	0.022457942	0.01610239	0.012036976	0.009454111	0.007902735	0.00743834	0.007534261	0.008478871	0.009826287	0.011672745	0.014214631	0.017130127	0.02033574	0.023798656
424	mp-759117	Li2SbP3O10	1.02732	1.4160671	1.2655797	1.025324395	-1.01E-08	3.02E-06	1.75E-06	6.08E-05	8.30E-06	4.53E-05	3.52E-05	0.000162014	0.000343877	0.000843376	0.001783713	0.002897308	0.005449608	0.01022217	0.019092703	0.03164037	0.049031917	0.07009277	0.08912906	0.10720989	0.11833026	0.12044131	0.11600605	0.10396683	0.0861402	0.068951376	0.051359408	0.037150517	0.025267746	0.016609525	0.009987067	0.005881453	0.003035346	0.00247199	0.002548742	0.003584502	0.00550588	0.008962415	0.012329327	0.016920198	0.022587508	0.028375838	0.035155438
425	mp-677212	Ba3LiTa3Ti5O21	2.41945	0.7863467	-4.9496107	2.620783577	-1.81E-06	-1.32E-05	-9.68E-06	-5.32E-05	-1.88E-05	-3.83E-05	1.89E-05	3.80E-05	0.000175144	0.000668276	0.001665751	0.003421616	0.007410848	0.01299384	0.019433793	0.030569281	0.04521545	0.060722042	0.07583103	0.086656146	0.09254968	0.09311111	0.08696255	0.07773859	0.06789333	0.056522403	0.047465112	0.038912684	0.032205068	0.026613561	0.0225478	0.019198587	0.017068602	0.015778828	0.015213314	0.01551662	0.016200718	0.017315026	0.018957257	0.01994006	0.020206053	0.020256612	0.020099754
426	mp-760594	LiTi2O4	0.66792	0.4388736	-0.61297417	1.068955541	-2.17E-06	-1.77E-05	-1.17E-05	-3.78E-05	-3.15E-05	-5.22E-05	-3.04E-05	-6.82E-05	-6.90E-05	2.27E-05	0.000311379	0.001548876	0.004327186	0.007371014	0.010781633	0.017654475	0.0276867	0.038821265	0.048533034	0.055833094	0.059234537	0.05974375	0.054812364	0.049212668	0.044626623	0.03816393	0.03481961	0.03045089	0.027408127	0.024455324	0.022500759	0.01978755	0.017851897	0.017912403	0.017782431	0.01936456	0.0208452	0.024114128	0.02729966	0.028993342	0.029532617	0.029156428	0.028948415
427	mp-6327	LiAlSiO4	0.42549	1.1181605	1.7090701	0.831285852	-1.05E-06	-5.75E-06	-5.10E-06	-2.67E-05	-3.16E-06	-3.77E-06	5.14E-05	0.000137511	0.000364993	0.001087103	0.002457392	0.004283851	0.008470281	0.015186401	0.024094187	0.03805791	0.05615356	0.07588669	0.09529926	0.11042489	0.11943996	0.12057447	0.11429356	0.102173805	0.08681877	0.070788905	0.05580864	0.04305303	0.03257436	0.02450404	0.018422188	0.014452318	0.011980672	0.01017574	0.009559315	0.009402806	0.010051662	0.010756246	0.012121324	0.013927394	0.015831204	0.018018052	0.020194711
428	mp-1190132	Li2Ti3O7	1.05571	0.42724967	0.052924097	0.83743304	-2.18E-06	-1.78E-05	-1.17E-05	-3.69E-05	-3.19E-05	-5.24E-05	-3.20E-05	-7.14E-05	-7.66E-05	1.76E-06	0.000266955	0.001486165	0.004221596	0.007179871	0.010496369	0.017231403	0.027117215	0.038120598	0.0476617	0.05486023	0.058190856	0.058701277	0.05381497	0.048327964	0.04389747	0.03758642	0.034410916	0.030169226	0.027236938	0.0243646	0.022474002	0.019781128	0.017849978	0.017956542	0.017842436	0.019468287	0.02097828	0.024322713	0.027561756	0.029286414	0.029846689	0.029468158	0.029271748
429	mp-759251	LiSb(PO3)4	1.35935	1.4441168	-1.0666578	1.835381324	9.46E-08	3.86E-06	2.46E-06	6.99E-05	9.25E-06	4.99E-05	3.27E-05	0.00016216	0.000337138	0.000805525	0.001690912	0.002729419	0.005104391	0.0096412	0.018448917	0.030770188	0.047995154	0.06909491	0.08796781	0.10624865	0.1175084	0.119702384	0.11547441	0.10350978	0.08555821	0.06838529	0.050656997	0.036413103	0.024489496	0.015834568	0.009211518	0.005116377	0.002239186	0.001825039	0.001980592	0.003155617	0.005214812	0.008968221	0.012545396	0.017403485	0.023425397	0.029533364	0.036727794
430	mp-1183402	BaLi(B3O5)3	2.22429	1.1846429	-3.179947	2.298206969	-8.45E-07	-3.91E-06	-3.76E-06	-1.00E-05	-4.57E-07	6.89E-06	5.01E-05	0.000147601	0.000371179	0.001068266	0.002379233	0.004070988	0.007959423	0.014377355	0.023413237	0.037283972	0.055455707	0.07567163	0.09529242	0.11123113	0.120832704	0.12219939	0.1162386	0.103982314	0.08785032	0.07128763	0.05549426	0.04219367	0.03120549	0.022875246	0.01656423	0.012513448	0.00995216	0.008343579	0.007845967	0.007885654	0.008766986	0.009976951	0.01172149	0.01411408	0.016826097	0.019830916	0.023039091
431	mp-8491	LiInP2O7	1.05387	1.3670996	1.1068155	1.039032267	-1.93E-07	1.55E-06	5.37E-07	4.50E-05	6.59E-06	3.73E-05	3.93E-05	0.000161087	0.000354252	0.000905314	0.00193779	0.003180873	0.006037518	0.011208089	0.020170923	0.033087935	0.050741445	0.07170762	0.09099181	0.10869722	0.11955481	0.121517815	0.11672837	0.10457862	0.087004624	0.06982579	0.052506898	0.03839031	0.026607016	0.017960837	0.011354915	0.007237986	0.004447736	0.003632417	0.003574813	0.004374289	0.00605897	0.009005521	0.012009722	0.01613276	0.021177176	0.026398063	0.03244337
432	mp-558294	Li3TaO4	1.18266	0.586413	2.9399874	0.714064121	-2.07E-06	-1.62E-05	-1.12E-05	-4.71E-05	-2.69E-05	-4.81E-05	-9.91E-06	-2.56E-05	3.13E-05	0.000295099	0.000887285	0.002356385	0.00567705	0.009820104	0.014473768	0.02314159	0.035092924	0.047981106	0.05993186	0.06860888	0.072975144	0.073480144	0.06798828	0.060900386	0.05422439	0.045757413	0.040144265	0.03408642	0.029570173	0.025548257	0.022741344	0.019762939	0.017760452	0.017230634	0.0169015	0.017924331	0.019038957	0.021349357	0.023852905	0.025178218	0.02549749	0.025201628	0.024898794
433	mp-768678	LiSn2(SO4)3	1.05421	1.2081372	0.44193956	1.180679267	-7.66E-07	-3.23E-06	-3.25E-06	-3.49E-06	5.00E-07	1.08E-05	4.93E-05	0.000150433	0.000371465	0.001055235	0.002338195	0.003976826	0.007745823	0.014031976	0.02308919	0.036886584	0.055044115	0.07539996	0.0950443	0.11124848	0.1210407	0.12248862	0.11665952	0.1043823	0.088011146	0.07130471	0.055260614	0.041802857	0.030665662	0.022264676	0.015890071	0.011818607	0.009225913	0.007701831	0.00725316	0.007375802	0.008350139	0.009762066	0.011656182	0.014267069	0.017276395	0.020574	0.02415379
434	mp-757569	LiSn(PO3)4	1.29611	1.4288229	0.21989104	1.397212074	3.75E-08	3.40E-06	2.07E-06	6.49E-05	8.74E-06	4.74E-05	3.41E-05	0.000162113	0.00034088	0.000826359	0.001741885	0.002821405	0.005293299	0.009959282	0.018802088	0.031248031	0.048565205	0.06964505	0.08860881	0.10678187	0.117966615	0.120115496	0.11577415	0.1037679	0.08588279	0.06869939	0.05104372	0.036817398	0.024914712	0.01625712	0.00963365	0.005532467	0.002672126	0.002176249	0.00228868	0.003387444	0.005371323	0.008962493	0.012424828	0.017137304	0.02296609	0.028900255	0.03586901
435	mp-2931	Li2TiO3	1.02405	0.4787703	-0.21429618	0.962117219	-2.15E-06	-1.73E-05	-1.16E-05	-4.06E-05	-3.04E-05	-5.13E-05	-2.50E-05	-5.71E-05	-4.26E-05	9.52E-05	0.000465081	0.001765431	0.004691077	0.00803014	0.011768127	0.019118417	0.029658824	0.041251257	0.05155544	0.059211537	0.062861495	0.06336731	0.058281913	0.05229016	0.04716034	0.04017014	0.036235657	0.031424243	0.027996127	0.024763012	0.022585327	0.019801691	0.017849807	0.01775142	0.01756699	0.01899846	0.020378679	0.023387918	0.026389146	0.027978184	0.02844879	0.028084496	0.027840499
436	mp-757142	LiNb(PO3)4	0.85422	1.1167302	0.61416817	1.059166	-1.05E-06	-5.79E-06	-5.13E-06	-2.70E-05	-3.22E-06	-3.99E-06	5.14E-05	0.000137258	0.000364762	0.001087182	0.002458373	0.004287407	0.008479455	0.015200568	0.024104377	0.038068004	0.056159936	0.07588117	0.09528674	0.11039392	0.11939565	0.12052521	0.114238426	0.10212296	0.086786374	0.07077005	0.055809088	0.043066867	0.032600615	0.024536919	0.018460829	0.014493048	0.012023325	0.010214969	0.009596351	0.009436354	0.010080801	0.010775842	0.012133689	0.013927855	0.015815046	0.017984685	0.020139787
437	mp-1222886	Li2Al2Si4O13	0.99659	1.15062	1.3895761	0.875742853	-9.53E-07	-4.87E-06	-4.47E-06	-1.89E-05	-1.84E-06	1.36E-06	5.10E-05	0.000142839	0.00036907	0.001081414	0.002426689	0.004190607	0.008239644	0.014825031	0.023808597	0.037749287	0.05590467	0.07589029	0.09543174	0.11096577	0.120275885	0.1215237	0.115388736	0.10318736	0.087433726	0.071120024	0.055722866	0.04268235	0.031938374	0.023729786	0.01752666	0.013513204	0.01099775	0.009280238	0.008717975	0.00864959	0.009405826	0.01034369	0.011884839	0.013970502	0.016261708	0.01884498	0.021520147
438	mp-768966	Li5BO4	0.95138	0.68788385	4.3929157	0.971860458	-1.96E-06	-1.48E-05	-1.05E-05	-5.15E-05	-2.30E-05	-4.39E-05	4.75E-06	6.04E-06	0.000103916	0.000486527	0.001288615	0.002910896	0.006589207	0.011483751	0.017037485	0.026969029	0.04028944	0.054478418	0.06803039	0.077757366	0.08286619	0.083387256	0.077537686	0.06937303	0.06113146	0.05120773	0.043893825	0.036593467	0.030987872	0.026181746	0.02274694	0.019580487	0.017519305	0.016589656	0.016132038	0.01677641	0.017656714	0.019330148	0.021376902	0.022494651	0.022737905	0.02257288	0.02228934
439	mp-768284	Li3Sn(BO2)5	0.91743	1.0829508	1.5125107	0.831019273	-1.15E-06	-6.69E-06	-5.74E-06	-3.40E-05	-4.68E-06	-9.04E-06	5.09E-05	0.000130354	0.000356679	0.001080858	0.00246328	0.004342644	0.008642899	0.015442617	0.024223143	0.03813315	0.05608789	0.07549687	0.09468377	0.10934548	0.11802482	0.119045526	0.11264432	0.1006664	0.08579604	0.07013577	0.0556637	0.043264493	0.033115074	0.025228225	0.019304318	0.015390819	0.012965735	0.011100384	0.010439885	0.010219485	0.010776967	0.011289174	0.012506717	0.014047856	0.015574495	0.017361892	0.019044656
440	mp-759416	Li3Sb(PO4)2	1.74975	1.3777167	-0.02010578	1.452681953	-1.53E-07	1.87E-06	8.00E-07	4.84E-05	6.96E-06	3.90E-05	3.85E-05	0.000161367	0.000352165	0.000892374	0.001905325	0.003120532	0.005911834	0.010997729	0.01994258	0.032782562	0.050382663	0.07137247	0.09060727	0.108397044	0.119313896	0.12130938	0.116595775	0.1044677	0.08683494	0.06964955	0.052267406	0.03812717	0.026319047	0.017668184	0.011056881	0.006941585	0.004139047	0.003377345	0.003348471	0.004198353	0.005933871	0.008989976	0.012072278	0.016296854	0.021476697	0.02682164	0.03302727
441	mp-757901	LiSnPO4	1.31133	1.3671563	0.26295227	1.344049636	-1.92E-07	1.56E-06	5.38E-07	4.50E-05	6.59E-06	3.73E-05	3.93E-05	0.000161089	0.000354241	0.000905245	0.001937618	0.003180553	0.00603685	0.011206974	0.020169714	0.03308632	0.050739538	0.071705855	0.0909898	0.10869564	0.119553566	0.12151675	0.116727695	0.10457805	0.08700374	0.0698249	0.05250563	0.038388908	0.026605476	0.017959278	0.01135333	0.007236404	0.004446088	0.003631053	0.003573599	0.004373344	0.006058307	0.009005433	0.012010047	0.016133629	0.021178758	0.026400328	0.032446485
442	mp-1223302	Li7Ta24O64	2.49896	0.447863	-5.6176777	2.668111116	-2.17E-06	-1.76E-05	-1.17E-05	-3.84E-05	-3.13E-05	-5.20E-05	-2.92E-05	-6.58E-05	-6.31E-05	3.89E-05	0.000345851	0.001597503	0.004408999	0.007519142	0.011002936	0.017982785	0.028128764	0.03936546	0.04920982	0.056589134	0.0600458	0.060554132	0.055587955	0.049900625	0.04519337	0.038612768	0.03513693	0.030669346	0.027540602	0.024525195	0.02252083	0.019791834	0.017852634	0.017877435	0.017735176	0.019283455	0.020741418	0.023951894	0.02709596	0.028765824	0.029289149	0.028915107	0.028698456
443	mp-755392	LiSnPO4	0.47969	1.3671563	1.6865301	0.937837082	-1.92E-07	1.56E-06	5.38E-07	4.50E-05	6.59E-06	3.73E-05	3.93E-05	0.000161089	0.000354241	0.000905245	0.001937618	0.003180553	0.00603685	0.011206974	0.020169714	0.03308632	0.050739538	0.071705855	0.0909898	0.10869564	0.119553566	0.12151675	0.116727695	0.10457805	0.08700374	0.0698249	0.05250563	0.038388908	0.026605476	0.017959278	0.01135333	0.007236404	0.004446088	0.003631053	0.003573599	0.004373344	0.006058307	0.009005433	0.012010047	0.016133629	0.021178758	0.026400328	0.032446485
444	mp-779010	Li9Sn3P8O29	0.94211	1.3703486	1.0345123	1.061358841	-1.80E-07	1.65E-06	6.17E-07	4.60E-05	6.70E-06	3.78E-05	3.91E-05	0.000161178	0.000353623	0.000901384	0.001927915	0.00316248	0.005999173	0.011143934	0.02010139	0.03299502	0.050632395	0.071605995	0.090875365	0.10860674	0.11948266	0.121455565	0.1166893	0.10454602	0.086953804	0.069772705	0.052434187	0.03831014	0.026519043	0.017871313	0.011263629	0.007147148	0.004353122	0.003554154	0.003505313	0.004320161	0.006020369	0.009000388	0.012028445	0.016182564	0.021268435	0.026527356	0.032621786
445	mp-676365	Li2TiO3	1.38866	0.4787703	-1.6375673	1.411173394	-2.15E-06	-1.73E-05	-1.16E-05	-4.06E-05	-3.04E-05	-5.13E-05	-2.50E-05	-5.71E-05	-4.26E-05	9.52E-05	0.000465081	0.001765431	0.004691077	0.00803014	0.011768127	0.019118417	0.029658824	0.041251257	0.05155544	0.059211537	0.062861495	0.06336731	0.058281913	0.05229016	0.04716034	0.04017014	0.036235657	0.031424243	0.027996127	0.024763012	0.022585327	0.019801691	0.017849807	0.01775142	0.01756699	0.01899846	0.020378679	0.023387918	0.026389146	0.027978184	0.02844879	0.028084496	0.027840499
446	mp-7020	LiYO2	0.30981	0.11377697	2.3902931	0.517688791	-2.19E-06	-1.93E-05	-1.19E-05	-1.15E-05	-3.87E-05	-5.53E-05	-7.04E-05	-0.000147792	-0.00026299	-0.000523865	-0.000855861	-0.000112532	0.001505507	0.00227676	0.003272028	0.006543754	0.0127796	0.020601135	0.025894681	0.030671928	0.032329567	0.03289478	0.029212698	0.0265062	0.025824081	0.023256866	0.024147835	0.02301947	0.022778377	0.021875313	0.021543162	0.019361425	0.017520621	0.018803034	0.019107	0.021853603	0.02414436	0.029445248	0.03406608	0.036657687	0.03788095	0.037567593	0.037797295
447	mp-757967	LiSn4P7O24	1.45306	1.4185687	0.831154	1.158720266	-7.77E-10	3.10E-06	1.82E-06	6.16E-05	8.39E-06	4.57E-05	3.50E-05	0.000162038	0.000343299	0.000840066	0.001775563	0.002882484	0.005419051	0.010170798	0.019036008	0.0315639	0.048941035	0.070005804	0.08902809	0.107127175	0.11826033	0.12037881	0.115961894	0.10392902	0.086090714	0.068902716	0.051298007	0.037085492	0.025198638	0.01654042	0.009917662	0.005812873	0.002963967	0.002413789	0.002497515	0.003545591	0.005479183	0.008962084	0.012347677	0.016962407	0.022661407	0.028478406	0.035295166
448	mp-684108	Li2Ti(PO3)5	0.86023	1.2088743	1.3569247	0.907703728	-7.64E-07	-3.20E-06	-3.23E-06	-3.28E-06	5.30E-07	1.09E-05	4.92E-05	0.000150516	0.00037146	0.001054779	0.002336811	0.003973741	0.007738899	0.014020733	0.023078438	0.036873236	0.05503	0.075390026	0.095034696	0.111247	0.12104508	0.122495525	0.116670705	0.10439299	0.08801463	0.071304016	0.05525238	0.04178998	0.03064836	0.022245325	0.015868861	0.011796822	0.009203147	0.007681824	0.007234734	0.007360074	0.008337402	0.009755818	0.011654722	0.01427251	0.017291212	0.020597994	0.02418945
449	mp-1020012	Li2Ge4O9	1.27541	0.9100673	0.3021562	1.048343163	-1.58E-06	-1.08E-05	-8.29E-06	-5.09E-05	-1.30E-05	-2.88E-05	3.53E-05	7.87E-05	0.000261917	0.000879399	0.002095007	0.003977635	0.008262441	0.014587838	0.02212299	0.03466763	0.050909042	0.068116955	0.08512607	0.097457945	0.10444136	0.10511169	0.09869337	0.08816761	0.07620893	0.06299126	0.05163878	0.041458074	0.03330911	0.026712935	0.021841582	0.01826071	0.016026642	0.014363378	0.013700344	0.013651185	0.01416313	0.014736269	0.015983162	0.016953077	0.017454058	0.017965121	0.018214474
450	mp-755298	Li4NbO4	0.13424	0.40931195	3.5432603	0.761208377	-2.18E-06	-1.79E-05	-1.18E-05	-3.56E-05	-3.24E-05	-5.27E-05	-3.44E-05	-7.63E-05	-8.82E-05	-3.03E-05	0.000198747	0.001389784	0.004059131	0.006885882	0.010058293	0.016581878	0.026243255	0.037046194	0.046325788	0.053369384	0.05659214	0.05710466	0.05228797	0.046973534	0.042780545	0.036701664	0.033783887	0.029736515	0.026973117	0.02422383	0.022431057	0.01976936	0.017844962	0.018022342	0.01793277	0.01962585	0.021181153	0.02464186	0.027963305	0.02973612	0.030329578	0.029948357	0.02977073
451	mp-762374	Li4La3Nb12O36	1.21103	0.16813129	-2.7811306	1.60255038	-2.20E-06	-1.92E-05	-1.19E-05	-1.61E-05	-3.78E-05	-5.52E-05	-6.43E-05	-0.000135804	-0.000233235	-0.000438594	-0.000672882	0.000149505	0.001953278	0.003083657	0.004451004	0.008285061	0.015110308	0.023435984	0.029414777	0.03457101	0.036488753	0.03704263	0.033156916	0.030004598	0.028731452	0.025563274	0.02581301	0.024187371	0.023518518	0.022301428	0.021721777	0.019456983	0.017604105	0.018693998	0.018928107	0.021490473	0.023649637	0.028626535	0.033019044	0.03546009	0.03656087	0.036223426	0.036369644
452	mp-757884	Li2Sn3(P2O7)2	1.23191	1.3965555	0.3548285	1.327822851	-8.29E-08	2.44E-06	1.27E-06	5.45E-05	7.63E-06	4.21E-05	3.69E-05	0.000161752	0.000348235	0.000868729	0.001846401	0.003011863	0.00568631	0.010619686	0.019529797	0.032228846	0.049729437	0.07075684	0.08989793	0.1078333	0.11885214	0.120904684	0.11632699	0.10424057	0.08650912	0.0693182	0.051829435	0.037652317	0.025804663	0.017148376	0.010530023	0.006418779	0.003594662	0.00292953	0.002952203	0.003892693	0.005719097	0.008971033	0.012192677	0.016597303	0.022016946	0.027580634	0.03406919
453	mp-556799	Li3In(BO3)2	1.10947	0.9916717	1.6918027	0.779752356	-1.40E-06	-9.02E-06	-7.22E-06	-4.59E-05	-9.18E-06	-2.07E-05	4.43E-05	0.000104648	0.000313342	0.00099639	0.002322883	0.004243875	0.008622127	0.015297313	0.023499835	0.03683466	0.054014064	0.072328575	0.09049041	0.10389888	0.11166747	0.11246828	0.10597251	0.09466234	0.081285596	0.066858545	0.053972725	0.042704374	0.033584055	0.026337698	0.020944975	0.017208077	0.014892921	0.013068827	0.01237767	0.01217973	0.012652188	0.013044987	0.014160328	0.015278131	0.016124817	0.017114934	0.01787005
454	mp-558890	BaLi(B3O5)3	1.92766	1.1846429	-2.0767622	1.9735512	-8.45E-07	-3.91E-06	-3.76E-06	-1.00E-05	-4.57E-07	6.89E-06	5.01E-05	0.000147601	0.000371179	0.001068266	0.002379233	0.004070988	0.007959423	0.014377355	0.023413237	0.037283972	0.055455707	0.07567163	0.09529242	0.11123113	0.120832704	0.12219939	0.1162386	0.103982314	0.08785032	0.07128763	0.05549426	0.04219367	0.03120549	0.022875246	0.01656423	0.012513448	0.00995216	0.008343579	0.007845967	0.007885654	0.008766986	0.009976951	0.01172149	0.01411408	0.016826097	0.019830916	0.023039091
455	mp-1101525	LiSn(PO3)4	1.24866	1.4288229	0.033145726	1.46479847	3.75E-08	3.40E-06	2.07E-06	6.49E-05	8.74E-06	4.74E-05	3.41E-05	0.000162113	0.00034088	0.000826359	0.001741885	0.002821405	0.005293299	0.009959282	0.018802088	0.031248031	0.048565205	0.06964505	0.08860881	0.10678187	0.117966615	0.120115496	0.11577415	0.1037679	0.08588279	0.06869939	0.05104372	0.036817398	0.024914712	0.01625712	0.00963365	0.005532467	0.002672126	0.002176249	0.00228868	0.003387444	0.005371323	0.008962493	0.012424828	0.017137304	0.02296609	0.028900255	0.03586901
456	mp-770399	Li6Ti2O7	1.01944	0.5011648	4.295853	0.914585469	-2.14E-06	-1.71E-05	-1.15E-05	-4.21E-05	-2.97E-05	-5.07E-05	-2.19E-05	-5.08E-05	-2.75E-05	0.000136279	0.000552098	0.001887725	0.004896024	0.008401677	0.012326302	0.019947361	0.03077662	0.042631283	0.053272326	0.06113335	0.06492668	0.065431185	0.06025993	0.054044705	0.048602916	0.04131193	0.03703882	0.031974442	0.028325856	0.02493256	0.022627277	0.019803647	0.017842114	0.017654147	0.017439254	0.018785842	0.020110019	0.022973372	0.025870921	0.02740259	0.027837262	0.027482484	0.02722124
457	mp-759918	Li3Sb3(PO4)4	1.27219	1.4013724	-0.001293615	1.46040182	-6.49E-08	2.58E-06	1.39E-06	5.60E-05	7.80E-06	4.29E-05	3.65E-05	0.00016183	0.000347186	0.000862549	0.001831075	0.002983762	0.005628153	0.010522089	0.01942275	0.032084916	0.04955914	0.07059532	0.089711234	0.107683025	0.11872727	0.12079437	0.116251655	0.10417653	0.08642093	0.06922981	0.051714897	0.037529334	0.025672482	0.017015383	0.010395714	0.006285721	0.00345616	0.002815989	0.002851952	0.00381582	0.005665592	0.008967887	0.012225316	0.016675947	0.0221568	0.02777613	0.03433673
458	mp-772524	LiTi2(PO4)3	0.99413	1.1521506	0.7103028	1.045146313	-9.49E-07	-4.83E-06	-4.44E-06	-1.85E-05	-1.78E-06	1.61E-06	5.10E-05	0.000143071	0.00036921	0.001080976	0.002424875	0.004185678	0.008227828	0.014806314	0.023792796	0.037731316	0.055888414	0.075885125	0.095431335	0.11098412	0.1203077	0.121560924	0.11543337	0.10322881	0.08745734	0.07113141	0.05571552	0.04266244	0.031906754	0.02369218	0.01748378	0.013468461	0.010950932	0.009237957	0.008678433	0.008614588	0.00937619	0.010325737	0.011875667	0.013974876	0.01628474	0.018886888	0.021585867
459	mp-759793	LiTi2(PO4)3	0.81285	1.1521506	0.721539	1.041104787	-9.49E-07	-4.83E-06	-4.44E-06	-1.85E-05	-1.78E-06	1.61E-06	5.10E-05	0.000143071	0.00036921	0.001080976	0.002424875	0.004185678	0.008227828	0.014806314	0.023792796	0.037731316	0.055888414	0.075885125	0.095431335	0.11098412	0.1203077	0.121560924	0.11543337	0.10322881	0.08745734	0.07113141	0.05571552	0.04266244	0.031906754	0.02369218	0.01748378	0.013468461	0.010950932	0.009237957	0.008678433	0.008614588	0.00937619	0.010325737	0.011875667	0.013974876	0.01628474	0.018886888	0.021585867
460	mp-775122	LiLaNb4O12	0.92472	0.1605139	-1.1043606	1.05525425	-2.20E-06	-1.92E-05	-1.19E-05	-1.54E-05	-3.79E-05	-5.52E-05	-6.51E-05	-0.000137515	-0.00023747	-0.0004507	-0.000698841	0.000112361	0.001889855	0.002969341	0.00428379	0.008038012	0.014779544	0.023033414	0.02891484	0.03401701	0.035897616	0.03645305	0.03259608	0.029507136	0.028318232	0.025235496	0.025576625	0.024021722	0.02341377	0.022241354	0.021696962	0.019443952	0.017592844	0.01871004	0.018954035	0.021542508	0.023720253	0.028743021	0.033167847	0.03563007	0.03674792	0.036413632	0.03657142
461	mp-756544	LiLaO2	0.35045	0.08339582	2.9233234	0.587161044	-2.18E-06	-1.94E-05	-1.18E-05	-8.86E-06	-3.92E-05	-5.54E-05	-7.37E-05	-0.000154279	-0.000279165	-0.000570414	-0.000955874	-0.000255962	0.00126009	0.001834687	0.002627388	0.005592025	0.011506399	0.01905428	0.023974186	0.028546322	0.03006342	0.030635107	0.027065344	0.024601601	0.024239914	0.022000037	0.023238683	0.022380877	0.022372175	0.021639831	0.0214421	0.019305719	0.01747115	0.018858839	0.01920119	0.022048675	0.024411976	0.02989062	0.034636647	0.0373118	0.03860394	0.03830555	0.03858265
462	mp-3552	Li2Si2O5	0.48922	0.9008118	1.0492253	0.809641719	-1.60E-06	-1.10E-05	-8.41E-06	-5.13E-05	-1.35E-05	-2.96E-05	3.42E-05	7.57E-05	0.000255691	0.000864725	0.002065685	0.003941179	0.008209206	0.014486296	0.021941822	0.034387913	0.05051543	0.06759588	0.084467545	0.09668153	0.10357919	0.10423821	0.09783465	0.08740303	0.075604945	0.06252566	0.051347326	0.04128992	0.033250503	0.026729347	0.02191801	0.018354617	0.016129054	0.014489182	0.013831466	0.013804262	0.014325108	0.014929528	0.016199354	0.017161872	0.017634809	0.018101795	0.018307803
463	mp-551740	Li4CO4	0.36347	0.51413095	3.4261105	0.766536707	-2.13E-06	-1.70E-05	-1.15E-05	-4.29E-05	-2.93E-05	-5.04E-05	-2.01E-05	-4.70E-05	-1.87E-05	0.000160205	0.000602702	0.001958737	0.005014829	0.008617174	0.012650792	0.020429479	0.031427164	0.043435372	0.054272905	0.062254276	0.06613187	0.06663592	0.061415184	0.05506947	0.049444787	0.0419781	0.037506435	0.032294083	0.02851644	0.025029473	0.022649525	0.019802619	0.017835276	0.017595364	0.01736291	0.018660273	0.019952144	0.022731062	0.02556856	0.027067527	0.027482344	0.027134126	0.02686396
464	mp-762336	LiSb(PO3)4	1.32051	1.4441168	-0.070326835	1.510860609	9.46E-08	3.86E-06	2.46E-06	6.99E-05	9.25E-06	4.99E-05	3.27E-05	0.00016216	0.000337138	0.000805525	0.001690912	0.002729419	0.005104391	0.0096412	0.018448917	0.030770188	0.047995154	0.06909491	0.08796781	0.10624865	0.1175084	0.119702384	0.11547441	0.10350978	0.08555821	0.06838529	0.050656997	0.036413103	0.024489496	0.015834568	0.009211518	0.005116377	0.002239186	0.001825039	0.001980592	0.003155617	0.005214812	0.008968221	0.012545396	0.017403485	0.023425397	0.029533364	0.036727794
465	mp-753973	LiSnP2O7	0.94054	1.3995776	1.0589485	1.070013352	-7.16E-08	2.53E-06	1.34E-06	5.54E-05	7.73E-06	4.26E-05	3.66E-05	0.000161802	0.000347579	0.000864858	0.001836799	0.002994247	0.005649847	0.010558501	0.019462716	0.032138653	0.04962275	0.07065571	0.08978105	0.10773934	0.11877413	0.12083579	0.11628002	0.104200676	0.086454004	0.0692629	0.051757693	0.03757523	0.025721768	0.01706494	0.010445744	0.006335273	0.003507724	0.00285825	0.002889249	0.003844394	0.005685461	0.008968979	0.012213067	0.016646553	0.02210461	0.027703214	0.034236982
466	mp-863377	Li2SnP2O7	1.02045	1.3763497	1.5210085	0.961078232	-1.58E-07	1.83E-06	7.66E-07	4.79E-05	6.92E-06	3.88E-05	3.86E-05	0.000161332	0.000352439	0.000894056	0.001909536	0.003128338	0.005928075	0.011024928	0.019972162	0.032822162	0.05042926	0.07141611	0.09065743	0.10843643	0.11934572	0.12133704	0.11661361	0.104482695	0.08685736	0.069672674	0.052298542	0.038161233	0.026356207	0.017705884	0.011095211	0.006979682	0.00417871	0.003410077	0.003377491	0.00422085	0.005949812	0.008991779	0.012064001	0.016275508	0.021437924	0.026766932	0.032951947
467	mp-757758	LiTi3Nb(PO4)6	0.69078	0.9791639	0.8665854	0.893921867	-1.43E-06	-9.31E-06	-7.40E-06	-4.69E-05	-9.78E-06	-2.21E-05	4.30E-05	0.000100769	0.00030597	0.000980221	0.002292391	0.004211016	0.008582551	0.015214882	0.023320863	0.036546186	0.05359177	0.07174056	0.08973466	0.10297398	0.11061926	0.11139639	0.104904994	0.09370762	0.08054708	0.066302724	0.05364956	0.04254657	0.033574805	0.026425753	0.021111656	0.017399048	0.015097195	0.01329193	0.012602553	0.012421411	0.012894504	0.013301546	0.014426844	0.015510563	0.016291078	0.017195644	0.017856754
468	mp-770286	Li3Sn(BO3)2	0.86468	1.0094287	1.8162974	0.782734561	-1.35E-06	-8.60E-06	-6.96E-06	-4.42E-05	-8.31E-06	-1.87E-05	4.59E-05	0.000110078	0.00032339	0.001017953	0.002362612	0.004284199	0.008666132	0.015393785	0.023728129	0.037208904	0.054570056	0.07311561	0.091507845	0.1051587	0.11310388	0.11394043	0.107444406	0.09598052	0.08229914	0.0676159	0.054403372	0.04290261	0.033572685	0.026190672	0.02068755	0.016915873	0.014581056	0.012734241	0.012042498	0.011825085	0.012300834	0.012683708	0.013793108	0.014967827	0.015918117	0.017038496	0.017939098
469	mp-1222533	Li4SiGe3O10	0.90503	1.1303513	2.0205448	0.826938025	-1.01E-06	-5.43E-06	-4.87E-06	-2.38E-05	-2.66E-06	-1.86E-06	5.13E-05	0.000139604	0.000366779	0.001085796	0.002447668	0.0042515	0.008388411	0.015059122	0.023998551	0.037959002	0.056082457	0.07591438	0.09538166	0.1106631	0.11979084	0.12096767	0.11473909	0.102585025	0.087075844	0.070934124	0.055792615	0.042925823	0.032343864	0.024219021	0.018089492	0.014102427	0.011614367	0.00984023	0.009243238	0.009117932	0.009805579	0.010594276	0.012022961	0.013932074	0.015979296	0.018313892	0.020675996
470	mp-754344	LiZnO2	2.41116	0.76338255	-4.761441	2.550515231	-1.85E-06	-1.36E-05	-9.90E-06	-5.31E-05	-1.98E-05	-3.97E-05	1.56E-05	3.05E-05	0.000158561	0.000626576	0.00157966	0.00330625	0.007227418	0.012655307	0.018888388	0.029747114	0.044086136	0.05928111	0.074028514	0.08459011	0.09029439	0.09084361	0.08475926	0.07578239	0.06631837	0.055287167	0.046644382	0.038387742	0.03194085	0.02653423	0.022617154	0.01931052	0.017197726	0.015988287	0.015445944	0.015825387	0.01655158	0.017788868	0.019520467	0.020527117	0.020777127	0.02076776	0.0205692
471	mp-779434	Li5La3Nb2O12	0.8371	0.20737025	-0.5299514	0.900249165	-2.21E-06	-1.90E-05	-1.19E-05	-1.94E-05	-3.70E-05	-5.50E-05	-5.97E-05	-0.000126831	-0.000211083	-0.000375419	-0.000537511	0.000343034	0.002283422	0.003678898	0.005322839	0.009573339	0.016835788	0.02553749	0.032024708	0.037464608	0.03957746	0.04012346	0.036088742	0.032605052	0.030890394	0.027275741	0.027046539	0.025050925	0.024063312	0.022612423	0.021848252	0.019521963	0.017659556	0.01860715	0.018789943	0.021216301	0.023279052	0.028017377	0.032241657	0.034573358	0.035586655	0.03523429	0.035321712
472	mp-1180803	LiCO2	0.94249	0.8048085	1.6417464	0.704183575	-1.78E-06	-1.29E-05	-9.49E-06	-5.32E-05	-1.79E-05	-3.71E-05	2.14E-05	4.41E-05	0.00018842	0.000701379	0.001733859	0.003512213	0.00755373	0.013258324	0.019864269	0.031219747	0.046111204	0.06186969	0.077268176	0.08830867	0.09435716	0.0949299	0.088732496	0.07931047	0.06915582	0.057510886	0.048117306	0.039325453	0.032406583	0.02666583	0.022480143	0.019096637	0.016952366	0.015599988	0.015016815	0.015260853	0.01591302	0.016932573	0.01850583	0.019473534	0.019757766	0.019861475	0.019744616
473	mp-25907	LiSn(PO3)4	1.22907	1.4288229	0.6574156	1.232086513	3.75E-08	3.40E-06	2.07E-06	6.49E-05	8.74E-06	4.74E-05	3.41E-05	0.000162113	0.00034088	0.000826359	0.001741885	0.002821405	0.005293299	0.009959282	0.018802088	0.031248031	0.048565205	0.06964505	0.08860881	0.10678187	0.117966615	0.120115496	0.11577415	0.1037679	0.08588279	0.06869939	0.05104372	0.036817398	0.024914712	0.01625712	0.00963365	0.005532467	0.002672126	0.002176249	0.00228868	0.003387444	0.005371323	0.008962493	0.012424828	0.017137304	0.02296609	0.028900255	0.03586901
474	mp-762329	Li7Sb2P7O24	0.70605	1.401142	1.3435489	1.001835963	-6.59E-08	2.58E-06	1.38E-06	5.59E-05	7.79E-06	4.29E-05	3.65E-05	0.000161826	0.000347237	0.000862846	0.001831812	0.00298511	0.005630941	0.010526766	0.019427894	0.03209183	0.049567327	0.07060309	0.08972022	0.10769029	0.11873334	0.120799705	0.116255306	0.10417963	0.086425185	0.06923406	0.051720403	0.037535235	0.025678819	0.017021744	0.010402141	0.006292082	0.003462769	0.002821417	0.002856742	0.003819484	0.005668147	0.008968021	0.012223737	0.016672166	0.022150088	0.027766746	0.034323916
475	mp-549389	Li4CO4	1.20205	0.51413095	4.8389792	1.019341311	-2.13E-06	-1.70E-05	-1.15E-05	-4.29E-05	-2.93E-05	-5.04E-05	-2.01E-05	-4.70E-05	-1.87E-05	0.000160205	0.000602702	0.001958737	0.005014829	0.008617174	0.012650792	0.020429479	0.031427164	0.043435372	0.054272905	0.062254276	0.06613187	0.06663592	0.061415184	0.05506947	0.049444787	0.0419781	0.037506435	0.032294083	0.02851644	0.025029473	0.022649525	0.019802619	0.017835276	0.017595364	0.01736291	0.018660273	0.019952144	0.022731062	0.02556856	0.027067527	0.027482344	0.027134126	0.02686396
476	mp-1222486	Li5Al(SiO4)2	0.82086	1.0230638	3.0289185	0.849997255	-1.32E-06	-8.26E-06	-6.75E-06	-4.27E-05	-7.63E-06	-1.71E-05	4.71E-05	0.000114175	0.000330734	0.001033296	0.00239001	0.004309639	0.008689334	0.015449978	0.02388083	0.03746529	0.054958723	0.07367768	0.09224002	0.106078684	0.11416049	0.11502635	0.1085352	0.09695931	0.083046265	0.06816916	0.05470939	0.04303239	0.033542804	0.026058964	0.020472161	0.016673487	0.014322942	0.012462086	0.011771535	0.011542965	0.012024836	0.012409037	0.013521034	0.014746819	0.015784962	0.017012887	0.018035483
477	mp-770290	Li3B2SbO6	0.70593	1.0672086	1.9878496	0.803006549	-1.19E-06	-7.11E-06	-6.02E-06	-3.67E-05	-5.43E-06	-1.13E-05	5.03E-05	0.000126535	0.000351176	0.001072504	0.002453449	0.004349151	0.008683423	0.015493533	0.02419709	0.038047925	0.055906247	0.075149104	0.09419862	0.10864706	0.11717181	0.118147224	0.11170918	0.09981898	0.08518594	0.069714725	0.055492666	0.043270707	0.033283997	0.025493152	0.019650389	0.015765158	0.013360308	0.011484066	0.010810558	0.010576605	0.011105007	0.011560657	0.012733566	0.014175929	0.01555613	0.01718209	0.01867007
478	mp-556014	Li3Ga(BO3)2	0.79961	1.095349	2.162699	0.814905842	-1.11E-06	-6.36E-06	-5.52E-06	-3.16E-05	-4.13E-06	-7.23E-06	5.13E-05	0.000133097	0.000360248	0.001085043	0.002465659	0.004329012	0.008595212	0.015375133	0.024207674	0.038149152	0.056165475	0.07569623	0.09497562	0.10980285	0.11860204	0.11966077	0.1132959	0.10125932	0.08621084	0.07041196	0.055752683	0.043221578	0.032950714	0.024994232	0.019010954	0.015076535	0.012635255	0.010785419	0.010138062	0.009934795	0.010520261	0.011089674	0.012351535	0.013978926	0.015630485	0.017552426	0.019399785
479	mp-1222338	LiTiAlO4	0.71429	0.7845906	-0.077934	1.105453485	-1.82E-06	-1.32E-05	-9.70E-06	-5.32E-05	-1.89E-05	-3.84E-05	1.86E-05	3.74E-05	0.000173878	0.000665106	0.001659219	0.003412894	0.007397033	0.012968308	0.019392453	0.030506887	0.04512966	0.060612336	0.07569373	0.086498536	0.09237744	0.09293789	0.08679409	0.07758899	0.067773044	0.056428134	0.047402702	0.038872972	0.03218538	0.026608035	0.02255367	0.019207703	0.017079055	0.015795337	0.015231559	0.015540589	0.016227815	0.017351333	0.019000268	0.019984702	0.020249218	0.020294953	0.020134607
480	mp-1020029	Li8PO3	1.70456	1.0942142	-1.8723631	1.857294911	-1.12E-06	-6.39E-06	-5.54E-06	-3.18E-05	-4.18E-06	-7.40E-06	5.12E-05	0.000132856	0.000359951	0.001084749	0.002465641	0.004330576	0.008600163	0.015382329	0.02421044	0.038149595	0.056160815	0.07568076	0.094952285	0.10976449	0.11855273	0.119607896	0.113239445	0.10120787	0.086175345	0.070388734	0.055746242	0.043226924	0.032966927	0.025016598	0.019038571	0.015106027	0.01266623	0.010814721	0.010166056	0.009960976	0.010543703	0.011107399	0.012364862	0.013984047	0.015623817	0.01753317	0.019365044
481	mp-757734	LiNbPO5	1.5151	1.0440258	-0.2911436	1.340587986	-1.26E-06	-7.72E-06	-6.41E-06	-4.01E-05	-6.57E-06	-1.44E-05	4.88E-05	0.000120288	0.000341232	0.001054372	0.002425864	0.004337853	0.008704264	0.015501156	0.024070622	0.037797473	0.055478998	0.074455746	0.09326495	0.10739401	0.1156871	0.1166018	0.110127784	0.09839167	0.08412872	0.068960525	0.055129323	0.04318678	0.03345544	0.02582023	0.020107742	0.01626731	0.013891501	0.012016198	0.011330707	0.011092617	0.011590825	0.01199444	0.013124253	0.014442368	0.015631065	0.017038126	0.018267404
482	mp-673029	LiSn2P5O16	1.52287	1.4237158	-0.67906463	1.703343991	1.85E-08	3.25E-06	1.95E-06	6.33E-05	8.56E-06	4.66E-05	3.45E-05	0.00016208	0.000342094	0.000833213	0.00175871	0.002851887	0.005356028	0.010064811	0.018918892	0.03140581	0.04875305	0.06982555	0.08881871	0.106955126	0.11811429	0.120248064	0.11586899	0.10384938	0.08598736	0.0688014	0.05117088	0.03695123	0.025056241	0.016398221	0.009775003	0.005671977	0.002817317	0.002294344	0.002392458	0.003465936	0.005424744	0.008961936	0.012386025	0.017049829	0.022813993	0.02868987	0.03558301
483	mp-774752	Li2MgTi3O8	2.33856	0.9378021	-3.1086202	2.133852541	-1.52E-06	-1.02E-05	-7.94E-06	-4.96E-05	-1.17E-05	-2.62E-05	3.86E-05	8.77E-05	0.000280169	0.000921866	0.002179179	0.00408021	0.008408586	0.014869457	0.022639414	0.03546997	0.05204495	0.069633484	0.08704752	0.099737816	0.106982395	0.10769056	0.101234496	0.0904317	0.07799065	0.06435919	0.052483935	0.041933052	0.03345467	0.026634704	0.021584328	0.01795095	0.015690606	0.013963007	0.013286443	0.013177069	0.0136672	0.014158278	0.01534498	0.016347243	0.016944682	0.017599203	0.017993994
484	mp-1222532	Li7(SnO3)4	0.94509	0.53833264	-0.4834686	1.088733084	-2.11E-06	-1.67E-05	-1.14E-05	-4.44E-05	-2.85E-05	-4.97E-05	-1.67E-05	-4.00E-05	-2.18E-06	0.000205102	0.00069756	0.002091615	0.005236723	0.009019883	0.013258796	0.021333322	0.032647602	0.044945903	0.056152813	0.0643624	0.06840002	0.068903625	0.06359114	0.05699966	0.051029027	0.04323134	0.038384084	0.032892555	0.028871248	0.02520758	0.022686694	0.01979608	0.017817521	0.017480526	0.017215433	0.018420842	0.019652758	0.022274254	0.0249997	0.026438782	0.02681858	0.026484765	0.026200261
485	mp-772972	Li2Ti2O5	0.7675	0.44374108	2.4328828	0.612979742	-2.17E-06	-1.76E-05	-1.17E-05	-3.81E-05	-3.14E-05	-5.21E-05	-2.98E-05	-6.69E-05	-6.58E-05	3.15E-05	0.000330033	0.001575193	0.004371472	0.007451186	0.010901379	0.01783212	0.027925897	0.039115667	0.048899166	0.056242064	0.059673354	0.0601821	0.0552319	0.049584776	0.04493319	0.038406726	0.034991298	0.030569099	0.027479835	0.024493188	0.022511695	0.019789949	0.017852385	0.017893562	0.017756931	0.019320749	0.020789102	0.024026398	0.027189475	0.028870238	0.029400842	0.029025776	0.028813055
486	mp-559689	LiAlSiO4	0.87063	1.1181605	0.8627857	0.973221042	-1.05E-06	-5.75E-06	-5.10E-06	-2.67E-05	-3.16E-06	-3.77E-06	5.14E-05	0.000137511	0.000364993	0.001087103	0.002457392	0.004283851	0.008470281	0.015186401	0.024094187	0.03805791	0.05615356	0.07588669	0.09529926	0.11042489	0.11943996	0.12057447	0.11429356	0.102173805	0.08681877	0.070788905	0.05580864	0.04305303	0.03257436	0.02450404	0.018422188	0.014452318	0.011980672	0.01017574	0.009559315	0.009402806	0.010051662	0.010756246	0.012121324	0.013927394	0.015831204	0.018018052	0.020194711
487	mp-696130	Li10Ge(PO6)2	1.267	1.2925329	3.8595572	1.027341897	-4.67E-07	-6.98E-07	-1.28E-06	2.15E-05	3.83E-06	2.49E-05	4.47E-05	0.000157741	0.000365951	0.000987098	0.002148141	0.003582815	0.006885422	0.012619689	0.021671958	0.03507323	0.05303984	0.07378508	0.09333637	0.11039689	0.120799676	0.122528285	0.117225245	0.10496472	0.08787322	0.070819974	0.054016158	0.040130578	0.028580256	0.020004235	0.013468329	0.009354671	0.006653833	0.005481142	0.005229522	0.00569075	0.00702832	0.009226137	0.011693211	0.015103257	0.019192738	0.023526315	0.028429322
488	mp-761773	LiSb(PO3)4	1.52768	1.4441168	0.6811241	1.232058056	9.46E-08	3.86E-06	2.46E-06	6.99E-05	9.25E-06	4.99E-05	3.27E-05	0.00016216	0.000337138	0.000805525	0.001690912	0.002729419	0.005104391	0.0096412	0.018448917	0.030770188	0.047995154	0.06909491	0.08796781	0.10624865	0.1175084	0.119702384	0.11547441	0.10350978	0.08555821	0.06838529	0.050656997	0.036413103	0.024489496	0.015834568	0.009211518	0.005116377	0.002239186	0.001825039	0.001980592	0.003155617	0.005214812	0.008968221	0.012545396	0.017403485	0.023425397	0.029533364	0.036727794
489	mp-772260	Li10Ti4O13	1.33997	0.4910852	3.2290678	0.730261115	-2.14E-06	-1.72E-05	-1.16E-05	-4.14E-05	-3.00E-05	-5.10E-05	-2.33E-05	-5.36E-05	-3.43E-05	0.000117743	0.00051287	0.001832624	0.004803735	0.008234338	0.012074704	0.019573651	0.030272584	0.042008765	0.052497804	0.060266122	0.06399457	0.06449961	0.05936694	0.053252593	0.047951832	0.040796645	0.036676608	0.031726487	0.028177502	0.02485656	0.022608928	0.01980333	0.017846188	0.01769856	0.017497383	0.018882204	0.020231552	0.02316057	0.026104797	0.027662154	0.02811275	0.02775342	0.027499663
490	mp-773074	LiZr2(PO4)3	1.26104	0.8903215	-0.15958011	1.199760644	-1.62E-06	-1.12E-05	-8.54E-06	-5.17E-05	-1.40E-05	-3.05E-05	3.28E-05	7.23E-05	0.000248561	0.000847817	0.002031772	0.003898624	0.008146399	0.014367009	0.021731623	0.034064326	0.050061323	0.06699712	0.08371174	0.09579308	0.102594435	0.10324134	0.09685573	0.086531766	0.074915364	0.061993018	0.051011834	0.04109399	0.033178464	0.0267425	0.021999337	0.018455714	0.016239643	0.014627364	0.013976131	0.013974851	0.014506688	0.01514872	0.016446117	0.017402157	0.017845646	0.018264811	0.018424638
491	mp-541272	LiGe2(PO4)3	1.44268	1.4488631	0.2242007	1.407747078	1.12E-07	4.00E-06	2.57E-06	7.15E-05	9.41E-06	5.07E-05	3.22E-05	0.000162159	0.000335946	0.000798968	0.001674918	0.002700666	0.005045452	0.009541871	0.018338325	0.030620331	0.047816038	0.06892136	0.08776523	0.1060789	0.11736146	0.119569354	0.11537674	0.10342545	0.08545408	0.068285264	0.050535236	0.036286596	0.02435715	0.015703442	0.009080878	0.004987764	0.002105385	0.00171678	0.001885782	0.003084611	0.005167268	0.008971205	0.0125841	0.017487334	0.023569077	0.02973076	0.036994956
492	mp-554917	LiSn2(PO4)3	1.13891	1.3969622	0.6253655	1.225313562	-8.14E-08	2.45E-06	1.28E-06	5.46E-05	7.64E-06	4.22E-05	3.68E-05	0.000161759	0.000348148	0.000868209	0.001845111	0.003009495	0.005681407	0.010611457	0.01952078	0.03221672	0.049715105	0.07074327	0.08988225	0.10782074	0.118841685	0.12089547	0.116320714	0.10423525	0.08650173	0.069310784	0.051819805	0.037641957	0.025793515	0.017137147	0.010518677	0.006407534	0.003582958	0.002919937	0.00294372	0.003886173	0.005714559	0.008970739	0.012195403	0.016603913	0.02202873	0.027597107	0.034091756
493	mp-753654	LiSnPO4	1.27917	1.3671563	0.6065358	1.214590207	-1.92E-07	1.56E-06	5.38E-07	4.50E-05	6.59E-06	3.73E-05	3.93E-05	0.000161089	0.000354241	0.000905245	0.001937618	0.003180553	0.00603685	0.011206974	0.020169714	0.03308632	0.050739538	0.071705855	0.0909898	0.10869564	0.119553566	0.12151675	0.116727695	0.10457805	0.08700374	0.0698249	0.05250563	0.038388908	0.026605476	0.017959278	0.01135333	0.007236404	0.004446088	0.003631053	0.003573599	0.004373344	0.006058307	0.009005433	0.012010047	0.016133629	0.021178758	0.026400328	0.032446485
494	mp-757899	Li3Sn2(PO4)3	1.19949	1.369145	0.59627175	1.21974966	-1.85E-07	1.62E-06	5.88E-07	4.56E-05	6.66E-06	3.76E-05	3.91E-05	0.000161145	0.000353857	0.000902844	0.001931579	0.0031693	0.006013388	0.011167721	0.020127177	0.033029497	0.050672866	0.07164374	0.09091863	0.10864042	0.11950956	0.12147881	0.11670394	0.104558244	0.08697275	0.06979247	0.052461185	0.03833988	0.026551655	0.017904477	0.011297436	0.007180782	0.004388159	0.003583117	0.003531028	0.004340176	0.006034637	0.009002248	0.012021463	0.01616407	0.021234583	0.02647942	0.032555655
495	mp-5840	LiScO2	1.77072	0.50192213	-2.178967	1.594106275	-2.14E-06	-1.71E-05	-1.15E-05	-4.21E-05	-2.97E-05	-5.07E-05	-2.18E-05	-5.06E-05	-2.70E-05	0.000137673	0.000555049	0.001891869	0.004902957	0.008414253	0.012345228	0.019975467	0.03081455	0.042678133	0.053330638	0.061198637	0.06499682	0.06550135	0.0603272	0.05410436	0.048651956	0.041350733	0.037066076	0.031993084	0.028336972	0.024938244	0.022628605	0.019803636	0.017841764	0.01765075	0.017434848	0.018778564	0.020100841	0.022959262	0.02585331	0.027383057	0.027816536	0.02746214	0.027200358
496	mp-35822	Li4SiO4	1.22545	0.75861263	3.716988	0.872510965	-1.86E-06	-1.37E-05	-9.94E-06	-5.31E-05	-2.00E-05	-4.00E-05	1.49E-05	2.89E-05	0.000155111	0.00061785	0.001561608	0.003281953	0.007188603	0.012583784	0.01877388	0.02957474	0.043849718	0.0589803	0.07365242	0.084159836	0.089825295	0.09037225	0.08430171	0.07537619	0.06599081	0.055030026	0.046472758	0.03827728	0.031884268	0.026515916	0.022629641	0.019331839	0.01722252	0.016030101	0.015492735	0.015888289	0.016623534	0.017887026	0.019637622	0.020649869	0.020897454	0.020876436	0.020670248
497	mp-556531	LiSi2BO6	0.52457	1.1784369	1.294685	0.903233652	-8.66E-07	-4.09E-06	-3.90E-06	-1.17E-05	-7.09E-07	5.87E-06	5.03E-05	0.000146792	0.000370949	0.001071184	0.002388981	0.004094342	0.008013212	0.01446383	0.023492109	0.037378907	0.055551007	0.075727396	0.09533783	0.11120452	0.12075427	0.1220994	0.11610529	0.10385679	0.08779096	0.07127002	0.05554595	0.042289868	0.031343684	0.023033904	0.016741147	0.012696508	0.010143561	0.008513887	0.008003909	0.008022785	0.008880409	0.010038862	0.011745069	0.0140808	0.01671512	0.01964278	0.022753201
498	mp-1177252	Li4TiO4	0.99875	0.51664174	3.765246	0.823180922	-2.13E-06	-1.70E-05	-1.15E-05	-4.31E-05	-2.92E-05	-5.03E-05	-1.98E-05	-4.63E-05	-1.70E-05	0.000164849	0.000612518	0.001972503	0.005037843	0.008658926	0.012713738	0.020523021	0.031553403	0.043591492	0.05446718	0.062472027	0.06636607	0.066870034	0.061639734	0.055268675	0.04960836	0.042107508	0.037597198	0.032356065	0.028553305	0.025048137	0.022653645	0.019802231	0.017833743	0.017583773	0.017347923	0.018635748	0.019921366	0.022683937	0.025509812	0.027002499	0.027413543	0.027066696	0.026794905
499	mp-10814	SrLiBO3	1.63138	1.1970147	-1.0557116	1.677975393	-8.04E-07	-3.55E-06	-3.49E-06	-6.60E-06	4.77E-08	8.93E-06	4.97E-05	0.000149138	0.000371442	0.001061783	0.002358405	0.004022475	0.007848788	0.014198829	0.023247357	0.037081864	0.05524855	0.07554002	0.09517626	0.1112562	0.12095928	0.12236884	0.11647633	0.10420742	0.08794728	0.0713061	0.055378467	0.041992884	0.030924277	0.022555482	0.016209891	0.012147707	0.009569837	0.008004872	0.007532628	0.007615222	0.00854492	0.009859974	0.011682477	0.014189511	0.017057559	0.020216515	0.0236202
500	mp-685863	Li4SiO4	1.02197	0.75861263	3.5502603	0.846577401	-1.86E-06	-1.37E-05	-9.94E-06	-5.31E-05	-2.00E-05	-4.00E-05	1.49E-05	2.89E-05	0.000155111	0.00061785	0.001561608	0.003281953	0.007188603	0.012583784	0.01877388	0.02957474	0.043849718	0.0589803	0.07365242	0.084159836	0.089825295	0.09037225	0.08430171	0.07537619	0.06599081	0.055030026	0.046472758	0.03827728	0.031884268	0.026515916	0.022629641	0.019331839	0.01722252	0.016030101	0.015492735	0.015888289	0.016623534	0.017887026	0.019637622	0.020649869	0.020897454	0.020876436	0.020670248
501	mp-26649	Li2SnP2O7	1.80222	1.3763497	-0.05220267	1.463203765	-1.58E-07	1.83E-06	7.66E-07	4.79E-05	6.92E-06	3.88E-05	3.86E-05	0.000161332	0.000352439	0.000894056	0.001909536	0.003128338	0.005928075	0.011024928	0.019972162	0.032822162	0.05042926	0.07141611	0.09065743	0.10843643	0.11934572	0.12133704	0.11661361	0.104482695	0.08685736	0.069672674	0.052298542	0.038161233	0.026356207	0.017705884	0.011095211	0.006979682	0.00417871	0.003410077	0.003377491	0.00422085	0.005949812	0.008991779	0.012064001	0.016275508	0.021437924	0.026766932	0.032951947
502	mp-777931	Li2Sn2(SO4)3	1.32717	1.1947801	0.8404	1.024603714	-8.12E-07	-3.62E-06	-3.54E-06	-7.22E-06	-4.33E-08	8.56E-06	4.98E-05	0.000148868	0.000371414	0.001063018	0.002362301	0.004031427	0.007869098	0.014231666	0.023278153	0.037119612	0.055287622	0.075565755	0.09519971	0.111254394	0.120939314	0.12234111	0.116436124	0.10416923	0.08793185	0.071304396	0.055400617	0.04203002	0.03097562	0.022613559	0.016274044	0.012213834	0.009638959	0.008065965	0.007589066	0.007663774	0.008584633	0.009880477	0.011688751	0.014175007	0.017014768	0.02014586	0.02351417
503	mp-770456	Li6Ti2O7	1.16826	0.5011648	4.73772	0.997456803	-2.14E-06	-1.71E-05	-1.15E-05	-4.21E-05	-2.97E-05	-5.07E-05	-2.19E-05	-5.08E-05	-2.75E-05	0.000136279	0.000552098	0.001887725	0.004896024	0.008401677	0.012326302	0.019947361	0.03077662	0.042631283	0.053272326	0.06113335	0.06492668	0.065431185	0.06025993	0.054044705	0.048602916	0.04131193	0.03703882	0.031974442	0.028325856	0.02493256	0.022627277	0.019803647	0.017842114	0.017654147	0.017439254	0.018785842	0.020110019	0.022973372	0.025870921	0.02740259	0.027837262	0.027482484	0.02722124
504	mp-4527	Li8SnO6	0.97564	0.33604681	5.014977	1.018433287	-2.20E-06	-1.84E-05	-1.19E-05	-3.00E-05	-3.42E-05	-5.39E-05	-4.39E-05	-9.55E-05	-0.000134456	-0.000159095	-7.53E-05	0.001001432	0.003402562	0.005698871	0.008297009	0.013972691	0.022736441	0.03274488	0.040979065	0.047412213	0.050211042	0.050733853	0.046202082	0.04157544	0.038321923	0.03316842	0.03126993	0.027995225	0.025902143	0.023642074	0.022237629	0.019701013	0.01780187	0.018264897	0.018275192	0.020239726	0.021980293	0.025912078	0.029566906	0.031539932	0.03227739	0.031895388	0.031804178
505	mp-1020027	Li4P2O7	0.86508	1.2185619	2.741684	0.883755948	-7.31E-07	-2.92E-06	-3.01E-06	-5.21E-07	9.21E-07	1.25E-05	4.88E-05	0.000151571	0.000371314	0.001048532	0.00231812	0.003932551	0.007646817	0.013870992	0.02293419	0.036693305	0.05483853	0.07525179	0.09489903	0.111217126	0.12109104	0.12257461	0.11680637	0.104523726	0.088052146	0.07128899	0.055139415	0.041617587	0.030419305	0.021990215	0.015590176	0.01151086	0.008904396	0.00741991	0.006993904	0.007155169	0.00817213	0.009676491	0.011638698	0.014347353	0.01748947	0.02091666	0.024661288
506	mp-36864	Li2TiO3	2.45069	0.4787703	-4.8821917	2.448477266	-2.15E-06	-1.73E-05	-1.16E-05	-4.06E-05	-3.04E-05	-5.13E-05	-2.50E-05	-5.71E-05	-4.26E-05	9.52E-05	0.000465081	0.001765431	0.004691077	0.00803014	0.011768127	0.019118417	0.029658824	0.041251257	0.05155544	0.059211537	0.062861495	0.06336731	0.058281913	0.05229016	0.04716034	0.04017014	0.036235657	0.031424243	0.027996127	0.024763012	0.022585327	0.019801691	0.017849807	0.01775142	0.01756699	0.01899846	0.020378679	0.023387918	0.026389146	0.027978184	0.02844879	0.028084496	0.027840499
507	mp-777167	LiTiO2	0.66177	0.4866119	2.164006	0.600920287	-2.15E-06	-1.73E-05	-1.16E-05	-4.11E-05	-3.01E-05	-5.11E-05	-2.39E-05	-5.49E-05	-3.74E-05	0.000109536	0.000495495	0.001808202	0.0047628	0.008160133	0.011963249	0.019408127	0.030049387	0.041733228	0.05215501	0.05988244	0.063582264	0.064087585	0.058972076	0.05290233	0.047663838	0.040568706	0.036516245	0.03161662	0.028111644	0.024822675	0.022600502	0.019802887	0.017847668	0.017717946	0.01752285	0.018924613	0.020285163	0.023243316	0.026208254	0.027777085	0.028234875	0.027873665	0.02762337
508	mp-756406	Li2Zr2O5	1.46991	0.19961475	-2.0018005	1.364401571	-2.21E-06	-1.91E-05	-1.19E-05	-1.87E-05	-3.72E-05	-5.50E-05	-6.06E-05	-0.000128627	-0.000215506	-0.000388014	-0.000564485	0.000304494	0.002217716	0.003560412	0.005149142	0.009316625	0.016491877	0.025118425	0.03150423	0.036887385	0.038961176	0.03950868	0.03550355	0.032086004	0.03045962	0.02693408	0.026800629	0.0248789	0.023954961	0.022550764	0.021823453	0.019509437	0.017648958	0.018624887	0.018817902	0.021271316	0.023353245	0.028139008	0.03239676	0.034750104	0.035780616	0.035431	0.035529938
509	mp-7535	Li5AlO4	0.58716	0.43040773	4.428447	0.924674553	-2.17E-06	-1.77E-05	-1.17E-05	-3.72E-05	-3.18E-05	-5.23E-05	-3.16E-05	-7.06E-05	-7.45E-05	7.44E-06	0.000279007	0.001503183	0.004250261	0.007231755	0.010573768	0.017346181	0.027271692	0.038310625	0.04789801	0.05512401	0.05847381	0.058983892	0.054085333	0.048567794	0.044095147	0.037743002	0.034521773	0.030245649	0.027283419	0.024389282	0.022481367	0.019782962	0.017850593	0.017944654	0.017826252	0.019440232	0.020942252	0.024266187	0.0274907	0.029206915	0.029761445	0.0293835	0.029183898
510	mp-684470	Li3Sn2P5O16	1.51248	1.4013819	0.16027635	1.402343485	-6.49E-08	2.59E-06	1.39E-06	5.60E-05	7.80E-06	4.29E-05	3.65E-05	0.00016183	0.000347184	0.000862537	0.001831046	0.002983707	0.005628042	0.010521898	0.019422553	0.03208464	0.04955882	0.07059501	0.08971088	0.10768275	0.11872705	0.120794155	0.11625151	0.10417642	0.086420745	0.06922963	0.051714674	0.0375291	0.02567223	0.017015118	0.010395454	0.006285464	0.003455886	0.002815763	0.002851757	0.003815671	0.005665487	0.008967883	0.012225378	0.016676098	0.022157073	0.027776508	0.034337237
511	mp-555256	Li4CO4	1.09932	0.51413095	4.1270475	0.886443679	-2.13E-06	-1.70E-05	-1.15E-05	-4.29E-05	-2.93E-05	-5.04E-05	-2.01E-05	-4.70E-05	-1.87E-05	0.000160205	0.000602702	0.001958737	0.005014829	0.008617174	0.012650792	0.020429479	0.031427164	0.043435372	0.054272905	0.062254276	0.06613187	0.06663592	0.061415184	0.05506947	0.049444787	0.0419781	0.037506435	0.032294083	0.02851644	0.025029473	0.022649525	0.019802619	0.017835276	0.017595364	0.01736291	0.018660273	0.019952144	0.022731062	0.02556856	0.027067527	0.027482344	0.027134126	0.02686396
512	mp-37399	Li7NbO6	0.87706	0.420313	4.330267	0.904252512	-2.18E-06	-1.78E-05	-1.17E-05	-3.64E-05	-3.21E-05	-5.25E-05	-3.29E-05	-7.33E-05	-8.11E-05	-1.07E-05	0.000240528	0.001448837	0.004158697	0.00706604	0.010326652	0.016979745	0.026778543	0.037704125	0.047143847	0.054282192	0.057570897	0.05808211	0.05322271	0.047802642	0.04346435	0.03724335	0.034167908	0.03000161	0.027134862	0.024310246	0.022457637	0.019776847	0.017848322	0.017982302	0.01787771	0.01952958	0.02105708	0.024446517	0.027717466	0.029460689	0.03003369	0.02965398	0.029464725
513	mp-1185356	LiMgO3	0.27302	0.79101694	2.8634393	0.763137692	-1.80E-06	-1.31E-05	-9.63E-06	-5.32E-05	-1.86E-05	-3.80E-05	1.95E-05	3.95E-05	0.000178508	0.000676688	0.00168308	0.003444728	0.007447401	0.013061431	0.019543404	0.030734781	0.04544315	0.061013333	0.07619569	0.08707497	0.09300746	0.093571626	0.087410465	0.07813638	0.06821306	0.05677291	0.04763079	0.039017916	0.032257006	0.026627788	0.022531739	0.01917385	0.017040296	0.015734497	0.015164441	0.015452573	0.016128426	0.017218392	0.018842928	0.019821553	0.020091686	0.02015526	0.020007947
514	mp-6113	LiTiAsO5	1.86314	0.9791194	-2.6097527	2.008003777	-1.43E-06	-9.31E-06	-7.40E-06	-4.69E-05	-9.79E-06	-2.21E-05	4.30E-05	0.000100754	0.000305943	0.000980162	0.002292279	0.004210892	0.008582396	0.015214568	0.023320202	0.036545135	0.05359022	0.07173842	0.089731924	0.10297062	0.11061549	0.11139252	0.104901135	0.09370421	0.08054441	0.06630072	0.053648382	0.04254599	0.03357475	0.026426041	0.021112226	0.017399706	0.015097898	0.013292706	0.012603339	0.012422257	0.012895359	0.01330246	0.014427802	0.015511406	0.016291697	0.017195968	0.017856756
515	mp-1222561	Li5Ga(GeO4)2	0.72437	1.0774285	3.100409	0.8736797	-1.17E-06	-6.84E-06	-5.84E-06	-3.50E-05	-4.94E-06	-9.83E-06	5.07E-05	0.000129056	0.000354869	0.00107831	0.002460689	0.004346289	0.008659646	0.015464874	0.024219753	0.03811142	0.056034625	0.075386725	0.09452795	0.10911526	0.117740564	0.11874504	0.11232974	0.10038096	0.085592456	0.06999686	0.055611	0.04327276	0.03317937	0.025325261	0.019429103	0.015525302	0.013107365	0.011237078	0.010571541	0.010345358	0.010891814	0.011382149	0.012582564	0.014087683	0.015561396	0.017290952	0.018903565
516	mp-17672	BaLi(B3O5)3	1.94041	1.1846429	-2.2489538	2.024506035	-8.45E-07	-3.91E-06	-3.76E-06	-1.00E-05	-4.57E-07	6.89E-06	5.01E-05	0.000147601	0.000371179	0.001068266	0.002379233	0.004070988	0.007959423	0.014377355	0.023413237	0.037283972	0.055455707	0.07567163	0.09529242	0.11123113	0.120832704	0.12219939	0.1162386	0.103982314	0.08785032	0.07128763	0.05549426	0.04219367	0.03120549	0.022875246	0.01656423	0.012513448	0.00995216	0.008343579	0.007845967	0.007885654	0.008766986	0.009976951	0.01172149	0.01411408	0.016826097	0.019830916	0.023039091
517	mp-14646	Li2Mg2(SO4)3	0.71321	1.2440196	1.349702	0.925469874	-6.42E-07	-2.16E-06	-2.43E-06	6.88E-06	1.94E-06	1.68E-05	4.76E-05	0.000154058	0.00037028	0.001030003	0.002264798	0.003818849	0.007395772	0.013460743	0.022530297	0.0361825	0.054283533	0.074825376	0.09446167	0.11104795	0.121113494	0.12268298	0.117068596	0.104782164	0.08807949	0.07119518	0.05480243	0.041138157	0.029803243	0.02131363	0.014858345	0.010763165	0.008123554	0.006740597	0.006372086	0.006631736	0.007755664	0.009491713	0.011623646	0.014572379	0.018039767	0.021781556	0.025927205
518	mp-1193913	Li4Si2O7	0.6062	0.83370614	3.3940005	0.842995549	-1.73E-06	-1.23E-05	-9.19E-06	-5.30E-05	-1.66E-05	-3.50E-05	2.54E-05	5.36E-05	0.000209044	0.000752292	0.00183814	0.003649553	0.007767974	0.013656518	0.020521276	0.032215677	0.0474873	0.063642144	0.07949087	0.090874985	0.097171366	0.09776479	0.091496274	0.08176593	0.071122214	0.059046745	0.049121745	0.039952297	0.032699816	0.026724555	0.022350647	0.018913243	0.016745802	0.015299521	0.014690634	0.014845889	0.015451918	0.016331548	0.017802743	0.01875496	0.019078316	0.01927505	0.019233659
519	mp-863365	Li2Sn(PO3)4	1.41972	1.4134982	0.6047716	1.243245384	-1.97E-08	2.95E-06	1.69E-06	5.99E-05	8.22E-06	4.49E-05	3.54E-05	0.000161988	0.000344467	0.000846762	0.001792059	0.002912502	0.005480947	0.010274837	0.019150782	0.031718686	0.049124923	0.07018168	0.089232184	0.10729418	0.118401416	0.12050479	0.11605066	0.104005024	0.08619054	0.06900099	0.0514222	0.037217133	0.025338672	0.016680492	0.010058402	0.005951964	0.003108735	0.002531895	0.002601473	0.003624602	0.005533433	0.008962939	0.012310669	0.016877035	0.022511773	0.028270632	0.03501202
520	mp-863364	Li14Sn9(P2O7)8	0.65304	1.3813179	1.2592243	1.009362707	-1.40E-07	1.98E-06	8.89E-07	4.95E-05	7.09E-06	3.96E-05	3.82E-05	0.000161451	0.000351436	0.000887921	0.00189419	0.003099914	0.005868967	0.010925933	0.019864416	0.032677878	0.050259408	0.07125683	0.09047431	0.10829235	0.119228974	0.1212354	0.11654766	0.10442722	0.086775064	0.06958802	0.052184947	0.03803718	0.026221046	0.017568875	0.010955978	0.006841345	0.004034649	0.003291274	0.003272202	0.004139297	0.005892118	0.008985516	0.012094373	0.016353384	0.021579105	0.026966006	0.033225864
521	mp-1176809	LiTi(SO4)2	1.43958	0.8967799	-0.4168553	1.29017461	-1.60E-06	-1.11E-05	-8.46E-06	-5.15E-05	-1.37E-05	-3.00E-05	3.36E-05	7.44E-05	0.000252959	0.00085826	0.002052733	0.003924974	0.008185373	0.014440963	0.021861631	0.034264356	0.050341874	0.06736674	0.0841782	0.09634107	0.10320161	0.1038559	0.09745908	0.08706874	0.07534053	0.06232152	0.051219013	0.041215267	0.033223495	0.026735071	0.021949932	0.018394131	0.016172234	0.014542834	0.013887563	0.013870189	0.014395137	0.015013756	0.016293986	0.01725378	0.01771511	0.018163448	0.018351356
522	mp-1222364	LiLaNb4O12	1.548	0.1605139	-2.9301836	1.647919288	-2.20E-06	-1.92E-05	-1.19E-05	-1.54E-05	-3.79E-05	-5.52E-05	-6.51E-05	-0.000137515	-0.00023747	-0.0004507	-0.000698841	0.000112361	0.001889855	0.002969341	0.00428379	0.008038012	0.014779544	0.023033414	0.02891484	0.03401701	0.035897616	0.03645305	0.03259608	0.029507136	0.028318232	0.025235496	0.025576625	0.024021722	0.02341377	0.022241354	0.021696962	0.019443952	0.017592844	0.01871004	0.018954035	0.021542508	0.023720253	0.028743021	0.033167847	0.03563007	0.03674792	0.036413632	0.03657142
523	mp-18048	LiZnAsO4	1.50916	1.2812221	0.07691324	1.359263461	-5.08E-07	-1.04E-06	-1.56E-06	1.81E-05	3.39E-06	2.30E-05	4.55E-05	0.000156998	0.000367215	0.000997918	0.002176953	0.00363991	0.0070078	0.012822086	0.02188157	0.035346426	0.053349815	0.07405223	0.093630254	0.11058431	0.1209116	0.122603565	0.117226005	0.10495585	0.08794932	0.07092872	0.054214984	0.040375534	0.02887052	0.020311497	0.013791692	0.009681071	0.006994294	0.005770786	0.005491138	0.005903873	0.007190602	0.009278633	0.011666345	0.014968485	0.018912774	0.023109313	0.027836595
524	mp-27033	Li2SnP2O7	1.55517	1.3763497	0.07178143	1.419089527	-1.58E-07	1.83E-06	7.66E-07	4.79E-05	6.92E-06	3.88E-05	3.86E-05	0.000161332	0.000352439	0.000894056	0.001909536	0.003128338	0.005928075	0.011024928	0.019972162	0.032822162	0.05042926	0.07141611	0.09065743	0.10843643	0.11934572	0.12133704	0.11661361	0.104482695	0.08685736	0.069672674	0.052298542	0.038161233	0.026356207	0.017705884	0.011095211	0.006979682	0.00417871	0.003410077	0.003377491	0.00422085	0.005949812	0.008991779	0.012064001	0.016275508	0.021437924	0.026766932	0.032951947
525	mp-771804	Li2SbAsCO7	1.51809	1.4086753	0.35341474	1.335677801	-3.77E-08	2.80E-06	1.57E-06	5.84E-05	8.05E-06	4.41E-05	3.58E-05	0.000161931	0.000345562	0.00085308	0.001807652	0.002940934	0.005539633	0.010373444	0.019259382	0.031865016	0.049298562	0.07034738	0.089424275	0.107450634	0.118532985	0.12062199	0.11613251	0.10407497	0.08628358	0.069093056	0.051539358	0.037341747	0.02547162	0.016813703	0.010192428	0.006084516	0.003246691	0.002644593	0.00270078	0.003700271	0.005585584	0.008964404	0.01227618	0.016796527	0.02237009	0.028073551	0.03474313
526	mp-757158	LiTa3O8	1.37173	0.45289642	-1.6951829	1.413787788	-2.16E-06	-1.76E-05	-1.17E-05	-3.88E-05	-3.11E-05	-5.19E-05	-2.85E-05	-6.44E-05	-5.98E-05	4.81E-05	0.000365198	0.001624778	0.004454863	0.007602201	0.011127135	0.018167041	0.028376915	0.03967107	0.0495899	0.057013832	0.06050164	0.061009504	0.05602388	0.050287265	0.04551181	0.038864933	0.035315078	0.030791912	0.027614787	0.024564188	0.02253182	0.019793969	0.017852742	0.017857525	0.017708384	0.019237686	0.02068295	0.023860678	0.026981512	0.028638093	0.029152604	0.02877989	0.028558532
527	mp-5769	Li3SbO4	0.9796	0.6532486	2.7613132	0.710877587	-2.00E-06	-1.53E-05	-1.08E-05	-5.03E-05	-2.44E-05	-4.55E-05	-2.65E-07	-4.95E-06	7.89E-05	0.000421317	0.001152289	0.002723533	0.006282807	0.010923816	0.016167797	0.025668504	0.038520023	0.05225774	0.06526081	0.07462021	0.07946837	0.079981595	0.07424974	0.066455565	0.058758833	0.049337376	0.042615484	0.03574524	0.030517265	0.025982227	0.022764757	0.01966267	0.017622825	0.016827505	0.01641231	0.017183827	0.018141318	0.020027336	0.022226946	0.023409322	0.023669166	0.023450684	0.023150155
528	mp-759068	LiSnP2O7	2.27291	1.3995776	-0.6881734	1.691354583	-7.16E-08	2.53E-06	1.34E-06	5.54E-05	7.73E-06	4.26E-05	3.66E-05	0.000161802	0.000347579	0.000864858	0.001836799	0.002994247	0.005649847	0.010558501	0.019462716	0.032138653	0.04962275	0.07065571	0.08978105	0.10773934	0.11877413	0.12083579	0.11628002	0.104200676	0.086454004	0.0692629	0.051757693	0.03757523	0.025721768	0.01706494	0.010445744	0.006335273	0.003507724	0.00285825	0.002889249	0.003844394	0.005685461	0.008968979	0.012213067	0.016646553	0.02210461	0.027703214	0.034236982
529	mp-773129	LiSn2(PO4)3	0.7315	1.3969622	1.1374376	1.046619037	-8.14E-08	2.45E-06	1.28E-06	5.46E-05	7.64E-06	4.22E-05	3.68E-05	0.000161759	0.000348148	0.000868209	0.001845111	0.003009495	0.005681407	0.010611457	0.01952078	0.03221672	0.049715105	0.07074327	0.08988225	0.10782074	0.118841685	0.12089547	0.116320714	0.10423525	0.08650173	0.069310784	0.051819805	0.037641957	0.025793515	0.017137147	0.010518677	0.006407534	0.003582958	0.002919937	0.00294372	0.003886173	0.005714559	0.008970739	0.012195403	0.016603913	0.02202873	0.027597107	0.034091756
530	mp-31488	Li3NbO4	1.25826	0.37377518	2.1446285	0.563996166	-2.19E-06	-1.82E-05	-1.18E-05	-3.29E-05	-3.33E-05	-5.33E-05	-3.90E-05	-8.57E-05	-0.000110883	-9.33E-05	6.49E-05	0.001200307	0.003739167	0.006307208	0.009198226	0.015307352	0.024529496	0.03494232	0.04371027	0.05045341	0.053467326	0.05398446	0.049305957	0.04432852	0.040597245	0.03497174	0.032554943	0.0288865	0.026452081	0.023942746	0.022340557	0.01973999	0.017828267	0.018144991	0.018103924	0.019929344	0.021574557	0.025264598	0.028748432	0.030617746	0.031279497	0.030895967	0.030758493
531	mp-758836	Li4Ti3O8	0.93024	0.45741782	-0.4051202	1.01297106	-2.16E-06	-1.75E-05	-1.17E-05	-3.91E-05	-3.10E-05	-5.18E-05	-2.79E-05	-6.31E-05	-5.68E-05	5.63E-05	0.0003826	0.001649305	0.00449609	0.007676864	0.011238836	0.018332783	0.028600173	0.039946105	0.049931977	0.05739611	0.060912	0.061419465	0.056416355	0.050635397	0.045798484	0.03909193	0.03547537	0.030902145	0.027681433	0.024599142	0.022541542	0.019795708	0.017852675	0.017839458	0.01768414	0.01919636	0.02063024	0.023778545	0.026878493	0.028523179	0.029029854	0.028658418	0.02843291
532	mp-752546	LiTi4O8	0.64189	0.41157144	-0.016744688	0.852305229	-2.18E-06	-1.79E-05	-1.18E-05	-3.58E-05	-3.23E-05	-5.27E-05	-3.41E-05	-7.57E-05	-8.68E-05	-2.63E-05	0.000207315	0.001401896	0.004079565	0.006922844	0.010113327	0.01666347	0.026353013	0.037181072	0.04649349	0.053556483	0.05679275	0.057304956	0.0524795	0.04714343	0.042920686	0.036812678	0.03386262	0.029790878	0.027006317	0.0242416	0.022436578	0.019770961	0.017845724	0.0180142	0.01792154	0.019606162	0.02115577	0.024601849	0.027912922	0.029679641	0.030268874	0.029887926	0.02970789
533	mp-681439	LiZr2(PO4)3	0.38498	0.8903215	0.87619174	0.842354756	-1.62E-06	-1.12E-05	-8.54E-06	-5.17E-05	-1.40E-05	-3.05E-05	3.28E-05	7.23E-05	0.000248561	0.000847817	0.002031772	0.003898624	0.008146399	0.014367009	0.021731623	0.034064326	0.050061323	0.06699712	0.08371174	0.09579308	0.102594435	0.10324134	0.09685573	0.086531766	0.074915364	0.061993018	0.051011834	0.04109399	0.033178464	0.0267425	0.021999337	0.018455714	0.016239643	0.014627364	0.013976131	0.013974851	0.014506688	0.01514872	0.016446117	0.017402157	0.017845646	0.018264811	0.018424638
534	mp-26675	LiSb(PO3)4	0.77291	1.4441168	1.1364195	1.071760065	9.46E-08	3.86E-06	2.46E-06	6.99E-05	9.25E-06	4.99E-05	3.27E-05	0.00016216	0.000337138	0.000805525	0.001690912	0.002729419	0.005104391	0.0096412	0.018448917	0.030770188	0.047995154	0.06909491	0.08796781	0.10624865	0.1175084	0.119702384	0.11547441	0.10350978	0.08555821	0.06838529	0.050656997	0.036413103	0.024489496	0.015834568	0.009211518	0.005116377	0.002239186	0.001825039	0.001980592	0.003155617	0.005214812	0.008968221	0.012545396	0.017403485	0.023425397	0.029533364	0.036727794
535	mp-676723	Li2SO4	0.45717	0.97640705	2.146014	0.771005092	-1.43E-06	-9.37E-06	-7.43E-06	-4.71E-05	-9.91E-06	-2.24E-05	4.27E-05	9.99E-05	0.000304315	0.000976554	0.002285407	0.004203303	0.008572923	0.015195186	0.023279516	0.03647999	0.053495474	0.07160744	0.08956401	0.10276621	0.11038445	0.11115651	0.10466647	0.09349452	0.08038175	0.0661779	0.053576242	0.042509858	0.033570938	0.02644353	0.021146838	0.017439561	0.015140584	0.013339773	0.012650929	0.012473812	0.012947361	0.013358306	0.014486407	0.015563247	0.016329898	0.017216273	0.017857555
536	mp-14232	LiBO2	1.36086	0.9081061	-0.88341665	1.444595639	-1.58E-06	-1.08E-05	-8.32E-06	-5.10E-05	-1.31E-05	-2.90E-05	3.50E-05	7.81E-05	0.000260603	0.000876309	0.002088843	0.003969997	0.008251338	0.014566621	0.022084948	0.034608826	0.050826214	0.068007134	0.08498721	0.097294055	0.10425923	0.10492712	0.09851183	0.08800594	0.076081306	0.062892966	0.051577397	0.04142283	0.033297088	0.026716804	0.021858152	0.018280998	0.016048737	0.014390348	0.01372841	0.013683831	0.014197589	0.014777213	0.016028848	0.01699706	0.017491931	0.017993508	0.018233463
537	mp-1190625	Li2Ti6O13	0.30267	0.40699822	1.8422426	0.55385328	-2.18E-06	-1.79E-05	-1.18E-05	-3.54E-05	-3.24E-05	-5.28E-05	-3.47E-05	-7.69E-05	-8.97E-05	-3.45E-05	0.000189979	0.001377386	0.004038221	0.00684805	0.010001973	0.016498387	0.026130952	0.036908202	0.04615423	0.053178005	0.056386992	0.056899756	0.052092064	0.046799786	0.0426372	0.036588095	0.03370333	0.029680863	0.026939113	0.024205606	0.022425378	0.019767687	0.01784414	0.018030625	0.017944228	0.019645955	0.02120711	0.0246828	0.028014848	0.029793898	0.030391708	0.030010205	0.029835101
538	mp-772899	Li3ZrO3	0.11256	0.27597144	3.479261	0.720924578	-2.21E-06	-1.87E-05	-1.19E-05	-2.51E-05	-3.56E-05	-5.45E-05	-5.14E-05	-0.000110472	-0.000170961	-0.000261713	-0.000294302	0.000689962	0.00287397	0.004744335	0.006888326	0.011888054	0.019938705	0.029323306	0.03672748	0.042684913	0.04515463	0.045687616	0.041388996	0.03730629	0.034788363	0.030367017	0.02926647	0.026601149	0.025035376	0.023160955	0.022061978	0.019625092	0.017744191	0.018436465	0.01852794	0.02071074	0.022602577	0.026914824	0.03083844	0.032978423	0.033841882	0.033469535	0.03345838
539	mp-26855	Li2Sn(PO3)4	1.61226	1.4134982	-2.4569244	2.223158748	-1.97E-08	2.95E-06	1.69E-06	5.99E-05	8.22E-06	4.49E-05	3.54E-05	0.000161988	0.000344467	0.000846762	0.001792059	0.002912502	0.005480947	0.010274837	0.019150782	0.031718686	0.049124923	0.07018168	0.089232184	0.10729418	0.118401416	0.12050479	0.11605066	0.104005024	0.08619054	0.06900099	0.0514222	0.037217133	0.025338672	0.016680492	0.010058402	0.005951964	0.003108735	0.002531895	0.002601473	0.003624602	0.005533433	0.008962939	0.012310669	0.016877035	0.022511773	0.028270632	0.03501202
540	mp-677680	LiMgAl3(SO4)6	1.1076	1.3940969	0.43629786	1.295793826	-9.21E-08	2.37E-06	1.21E-06	5.37E-05	7.54E-06	4.17E-05	3.71E-05	0.000161709	0.000348764	0.000871863	0.001854184	0.003026157	0.005715918	0.010669366	0.019584201	0.032301936	0.049815856	0.07083867	0.0899924	0.10790909	0.1189148	0.12095995	0.11636442	0.104272336	0.08655338	0.06936273	0.051887505	0.037714846	0.02587203	0.017216243	0.010598639	0.006486775	0.003665463	0.002987628	0.003003532	0.003932119	0.005746609	0.008972886	0.0121763	0.016557436	0.021945812	0.027481064	0.033932798
541	mp-28016	Li4Ge9O20	1.4433	0.9204619	0.30613825	1.053379864	-1.56E-06	-1.06E-05	-8.16E-06	-5.05E-05	-1.25E-05	-2.79E-05	3.65E-05	8.21E-05	0.000268833	0.00089559	0.002127227	0.004017295	0.008319646	0.014697507	0.022321366	0.03497487	0.051342733	0.06869356	0.085855685	0.09832099	0.105401576	0.106085375	0.09965175	0.08902117	0.07688188	0.063509	0.051960677	0.041641362	0.03336912	0.026688887	0.021750268	0.018149756	0.01590598	0.014217562	0.013549022	0.013476271	0.01397917	0.014519435	0.015742207	0.016722398	0.017257288	0.017820064	0.018121095
542	mp-767633	Li4Ti9O20	0.59036	0.4142393	-0.10399531	0.884357227	-2.18E-06	-1.79E-05	-1.18E-05	-3.60E-05	-3.22E-05	-5.26E-05	-3.37E-05	-7.49E-05	-8.50E-05	-2.15E-05	0.000217441	0.001416211	0.0041037	0.006966519	0.010178367	0.016759895	0.026482752	0.037340507	0.046691734	0.053777646	0.05702989	0.057541784	0.052705955	0.04734431	0.04308636	0.036943935	0.03395569	0.029855138	0.027045533	0.024262568	0.022443052	0.019772816	0.01784658	0.018004533	0.017908232	0.01958286	0.021125712	0.024554515	0.027853355	0.029612891	0.030197144	0.029816553	0.02963368
543	mp-1239180	Li19La12Zr8O48	0.7459	0.13383159	1.9795543	0.477515945	-2.20E-06	-1.93E-05	-1.19E-05	-1.32E-05	-3.84E-05	-5.53E-05	-6.81E-05	-0.000143427	-0.000252136	-0.000492704	-0.000788959	-1.67E-05	0.001669416	0.002572075	0.003703169	0.007180411	0.013631554	0.021636892	0.027180722	0.032095995	0.033848256	0.034409236	0.030652411	0.027783198	0.026885707	0.02409908	0.024756383	0.023446564	0.023049466	0.022031832	0.021609437	0.019397337	0.017552234	0.018764244	0.019042606	0.02172181	0.023964263	0.029146504	0.033683732	0.036219936	0.03739787	0.037075214	0.037273888
544	mp-768947	Li10Zn3(GeO4)4	0.79976	0.99599326	3.2417593	0.867030063	-1.39E-06	-8.92E-06	-7.16E-06	-4.55E-05	-8.97E-06	-2.02E-05	4.47E-05	0.000105978	0.000315833	0.001001792	0.002332947	0.004254392	0.008634188	0.015323076	0.023558263	0.03692967	0.054154225	0.07252546	0.090744205	0.104211435	0.11202283	0.1128321	0.10633563	0.0949873	0.08153616	0.067046426	0.05408067	0.0427555	0.033584006	0.02630435	0.020884627	0.017139297	0.01481944	0.012989377	0.012297863	0.012094692	0.012567492	0.012956727	0.014069713	0.015200423	0.016071249	0.017092092	0.017881284
545	mp-29195	LiPO3	1.19252	1.2647759	1.4139886	0.925223393	-5.68E-07	-1.54E-06	-1.95E-06	1.31E-05	2.75E-06	2.03E-05	4.64E-05	0.000155794	0.000368785	0.00101279	0.002217148	0.003720763	0.00718219	0.013109766	0.022176385	0.035728335	0.053779457	0.07441469	0.094024315	0.110819176	0.12103334	0.122671545	0.11718769	0.104907334	0.08803039	0.07106438	0.05448774	0.040721163	0.029287245	0.020756274	0.01426273	0.010157874	0.007491766	0.006196256	0.005876665	0.006220454	0.007434335	0.00936495	0.011638535	0.01478412	0.018517414	0.022513662	0.026984477
546	mp-772750	Li3MgPCO7	2.37882	1.4754567	-0.93482304	1.815047708	2.12E-07	4.79E-06	3.24E-06	8.02E-05	1.03E-05	5.50E-05	2.97E-05	0.000162027	0.000329008	0.000761477	0.00158388	0.002537891	0.004712679	0.008980447	0.017710485	0.029767776	0.0467942	0.06792563	0.0865999	0.105092384	0.11649914	0.11878428	0.11479107	0.10291821	0.084842406	0.06770371	0.049838707	0.035569366	0.02361247	0.014969003	0.008352097	0.004271653	0.001360497	0.001116534	0.001361438	0.002694869	0.004909593	0.008997935	0.012811688	0.017967429	0.024383413	0.030843979	0.03849691
547	mp-560058	Li9Ga3P8O29	1.22899	1.4325925	1.6868697	0.965825262	5.16E-08	3.52E-06	2.17E-06	6.62E-05	8.87E-06	4.80E-05	3.37E-05	0.000162131	0.000339972	0.000821267	0.001729402	0.002798828	0.005246887	0.00988117	0.018715503	0.031130983	0.048425723	0.06951077	0.08845251	0.106652446	0.11785588	0.12001591	0.11570242	0.10370624	0.08580438	0.068623155	0.050949205	0.036718227	0.024810089	0.016152963	0.009529443	0.005429669	0.002565153	0.002089334	0.002212369	0.003329855	0.00533227	0.008963346	0.012453942	0.01720233	0.02307877	0.029055882	0.036080383
548	mp-765150	LiSn4(PO4)3	1.87382	1.3902304	0.2666972	1.356656063	-1.07E-07	2.25E-06	1.11E-06	5.24E-05	7.41E-06	4.11E-05	3.74E-05	0.000161638	0.000349586	0.000876763	0.001866367	0.003048568	0.005762372	0.010747273	0.019669436	0.032416396	0.049951054	0.07096644	0.09013983	0.10802698	0.119011916	0.12104539	0.11642186	0.10432103	0.08662194	0.069432035	0.051978283	0.03781284	0.025977839	0.017322963	0.010706633	0.006593865	0.003776957	0.00307921	0.003084503	0.003994406	0.005790198	0.008976191	0.012150945	0.016495142	0.02183435	0.027324786	0.03371857
549	mp-776371	Li2Nb2(PO4)3	0.88	1.0707006	1.4370666	0.833307949	-1.19E-06	-7.02E-06	-5.96E-06	-3.61E-05	-5.26E-06	-1.08E-05	5.04E-05	0.000127413	0.000352488	0.001074646	0.002456277	0.004348736	0.008676344	0.015485555	0.024207205	0.038072985	0.05595443	0.07523522	0.094317086	0.10881311	0.117372364	0.11835752	0.11192672	0.10001584	0.085329145	0.069814794	0.055536114	0.043273922	0.033250324	0.02543747	0.019576171	0.015684508	0.013275201	0.011400541	0.010729561	0.010497834	0.011032067	0.011498727	0.012680426	0.014143671	0.015555175	0.017216036	0.018745853
550	mp-759678	Li4Ti15O32	0.7543	0.40238637	-1.1793325	1.222945027	-2.18E-06	-1.80E-05	-1.18E-05	-3.51E-05	-3.25E-05	-5.29E-05	-3.53E-05	-7.81E-05	-9.27E-05	-4.27E-05	0.000172525	0.001352699	0.003996573	0.0067727	0.009889842	0.01633219	0.025907403	0.036633592	0.0458128	0.052797195	0.055978745	0.05649209	0.051702306	0.04645407	0.042351976	0.036362123	0.033542983	0.029570077	0.026871383	0.02416925	0.022413963	0.019764256	0.01784239	0.018047035	0.017966924	0.019685887	0.021258697	0.024764223	0.0281174	0.02990891	0.030515425	0.03013344	0.029963367
551	mp-757590	LiSnPO4	0.94316	1.3671563	1.386999	0.977599936	-1.92E-07	1.56E-06	5.38E-07	4.50E-05	6.59E-06	3.73E-05	3.93E-05	0.000161089	0.000354241	0.000905245	0.001937618	0.003180553	0.00603685	0.011206974	0.020169714	0.03308632	0.050739538	0.071705855	0.0909898	0.10869564	0.119553566	0.12151675	0.116727695	0.10457805	0.08700374	0.0698249	0.05250563	0.038388908	0.026605476	0.017959278	0.01135333	0.007236404	0.004446088	0.003631053	0.003573599	0.004373344	0.006058307	0.009005433	0.012010047	0.016133629	0.021178758	0.026400328	0.032446485
552	mp-769458	Li6Ti(BO3)3	1.04872	0.9812938	3.5038235	0.897441884	-1.42E-06	-9.26E-06	-7.37E-06	-4.68E-05	-9.68E-06	-2.19E-05	4.32E-05	0.000101432	0.000307241	0.000983029	0.002297724	0.004216859	0.00858977	0.015229728	0.023352357	0.036596693	0.0536654	0.07184258	0.08986554	0.10313355	0.1107998	0.11158086	0.10508846	0.09387164	0.0806742	0.066398636	0.0537057	0.042574458	0.033577345	0.026411626	0.021084093	0.017367356	0.015063269	0.013254647	0.012564892	0.012380714	0.012853533	0.013257742	0.014381021	0.015470209	0.01626161	0.0171804	0.017857034
553	mp-6442	LiAl(Si2O5)2	1.07979	1.1817465	0.7083827	1.063535111	-8.55E-07	-4.00E-06	-3.83E-06	-1.08E-05	-5.74E-07	6.41E-06	5.02E-05	0.000147227	0.00037108	0.001069656	0.002383842	0.004081971	0.007984671	0.014417974	0.023450412	0.037328824	0.055500902	0.0756985	0.0953147	0.111219905	0.12079739	0.122154	0.116177574	0.1039248	0.087823525	0.07128011	0.055518925	0.042238954	0.031270225	0.022949453	0.01664687	0.012598923	0.010041522	0.008423035	0.007919619	0.007949533	0.008819751	0.010005574	0.011732159	0.014098164	0.016773866	0.019742662	0.02290519
554	mp-17685	Li3GaGeO5	0.58905	1.0920283	2.1501014	0.813466111	-1.12E-06	-6.45E-06	-5.58E-06	-3.23E-05	-4.27E-06	-7.72E-06	5.12E-05	0.000132386	0.000359361	0.001084133	0.002465493	0.004333409	0.008609364	0.015395606	0.024214976	0.03814935	0.056150444	0.075649396	0.09490541	0.10968854	0.11845577	0.119504124	0.11312886	0.10110711	0.08610553	0.070342876	0.055732857	0.043236405	0.032997485	0.025059111	0.019091336	0.01516241	0.012725484	0.010870885	0.010219757	0.010011331	0.010588866	0.011141839	0.012391033	0.013994585	0.015611855	0.017497119	0.019299416
555	mp-769374	Li2B5SbO10	1.07791	1.1423477	0.5472672	1.100403592	-9.78E-07	-5.10E-06	-4.63E-06	-2.09E-05	-2.17E-06	3.69E-08	5.12E-05	0.000141555	0.000368233	0.001083526	0.002435947	0.004216471	0.00830215	0.014923766	0.023890546	0.03784138	0.055985827	0.07591027	0.09542392	0.11085588	0.120092295	0.12131116	0.11513698	0.10295349	0.0872979	0.07105227	0.055757612	0.042786315	0.032106973	0.023931542	0.017757602	0.013754564	0.011250305	0.009508893	0.008932103	0.008839763	0.009567425	0.010443106	0.011937445	0.013950357	0.016141254	0.018622678	0.0211695
556	mp-776625	Li3Ti2(PO4)3	1.23539	1.1725402	1.3730574	0.88824873	-8.85E-07	-4.26E-06	-4.02E-06	-1.32E-05	-9.49E-07	4.90E-06	5.05E-05	0.000145999	0.000370667	0.001073746	0.0023978	0.00411591	0.008063238	0.014544046	0.023564316	0.03746502	0.055636104	0.075773925	0.09537281	0.11117039	0.12067034	0.12199488	0.11596981	0.10372962	0.08772777	0.071248	0.055590995	0.042378422	0.03147318	0.023183541	0.01690871	0.012870191	0.010325169	0.00867595	0.008154459	0.008153998	0.008989462	0.010099726	0.011770009	0.014052063	0.01661294	0.019467374	0.022485118
557	mp-758056	LiTi(PO3)4	1.69561	1.2007556	-0.019254476	1.344084081	-7.91E-07	-3.44E-06	-3.41E-06	-5.56E-06	2.00E-07	9.56E-06	4.95E-05	0.000149583	0.000371472	0.001059653	0.002351753	0.004007316	0.007814487	0.014143312	0.023195034	0.037017502	0.055181574	0.075495064	0.09513459	0.1112566	0.12098992	0.122412406	0.11654104	0.10426901	0.08797109	0.071307436	0.055340193	0.0419299	0.030837836	0.022457942	0.01610239	0.012036976	0.009454111	0.007902735	0.00743834	0.007534261	0.008478871	0.009826287	0.011672745	0.014214631	0.017130127	0.02033574	0.023798656
558	mp-1197890	Li2Ti2(PO4)3	0.68813	1.1629573	1.3396407	0.888689492	-9.15E-07	-4.53E-06	-4.22E-06	-1.57E-05	-1.34E-06	3.35E-06	5.07E-05	0.000144659	0.000370076	0.001077462	0.002411195	0.004149644	0.008142241	0.014670272	0.02367585	0.037596345	0.055762902	0.07583592	0.09541255	0.11109613	0.120514035	0.121805124	0.11573094	0.10350616	0.087610826	0.07120114	0.05565564	0.04251626	0.031679742	0.023424337	0.017179867	0.013151847	0.010619735	0.008939798	0.00840008	0.008369148	0.009169359	0.01020292	0.011815874	0.014011445	0.016453767	0.019189442	0.02205702
559	mp-758310	Li3Ti2(PO4)3	1.44967	1.1725402	-0.20406011	1.390887058	-8.85E-07	-4.26E-06	-4.02E-06	-1.32E-05	-9.49E-07	4.90E-06	5.05E-05	0.000145999	0.000370667	0.001073746	0.0023978	0.00411591	0.008063238	0.014544046	0.023564316	0.03746502	0.055636104	0.075773925	0.09537281	0.11117039	0.12067034	0.12199488	0.11596981	0.10372962	0.08772777	0.071248	0.055590995	0.042378422	0.03147318	0.023183541	0.01690871	0.012870191	0.010325169	0.00867595	0.008154459	0.008153998	0.008989462	0.010099726	0.011770009	0.014052063	0.01661294	0.019467374	0.022485118
560	mp-6565	Li3Sc2(PO4)3	0.86598	1.2148634	1.2065856	0.937313379	-7.43E-07	-3.03E-06	-3.10E-06	-1.58E-06	7.72E-07	1.19E-05	4.90E-05	0.000151176	0.000371386	0.001050971	0.002325364	0.003948417	0.007682207	0.013928592	0.022989906	0.036762975	0.05491297	0.07530618	0.09495291	0.111230865	0.121076	0.122547	0.116757005	0.10447602	0.088039644	0.07129611	0.055183567	0.04168409	0.030507121	0.022087775	0.015696565	0.011619945	0.009018346	0.00751968	0.007085575	0.007233016	0.008234774	0.009706176	0.01164412	0.01431805	0.017413024	0.020794291	0.02448047
561	mp-760408	LiZnO2	2.71553	0.76338255	-5.5689473	2.802235198	-1.85E-06	-1.36E-05	-9.90E-06	-5.31E-05	-1.98E-05	-3.97E-05	1.56E-05	3.05E-05	0.000158561	0.000626576	0.00157966	0.00330625	0.007227418	0.012655307	0.018888388	0.029747114	0.044086136	0.05928111	0.074028514	0.08459011	0.09029439	0.09084361	0.08475926	0.07578239	0.06631837	0.055287167	0.046644382	0.038387742	0.03194085	0.02653423	0.022617154	0.01931052	0.017197726	0.015988287	0.015445944	0.015825387	0.01655158	0.017788868	0.019520467	0.020527117	0.020777127	0.02076776	0.0205692
562	mp-757138	Li2Sn(PO3)4	0.90083	1.4134982	1.2070935	1.037572379	-1.97E-08	2.95E-06	1.69E-06	5.99E-05	8.22E-06	4.49E-05	3.54E-05	0.000161988	0.000344467	0.000846762	0.001792059	0.002912502	0.005480947	0.010274837	0.019150782	0.031718686	0.049124923	0.07018168	0.089232184	0.10729418	0.118401416	0.12050479	0.11605066	0.104005024	0.08619054	0.06900099	0.0514222	0.037217133	0.025338672	0.016680492	0.010058402	0.005951964	0.003108735	0.002531895	0.002601473	0.003624602	0.005533433	0.008962939	0.012310669	0.016877035	0.022511773	0.028270632	0.03501202
563	mp-765573	Li4Zr3O8	1.80997	0.21202917	-3.458064	1.850114073	-2.21E-06	-1.90E-05	-1.19E-05	-1.98E-05	-3.69E-05	-5.50E-05	-5.91E-05	-0.000125748	-0.000208414	-0.000367827	-0.000521256	0.000366253	0.002323001	0.003750274	0.0054275	0.00972803	0.017043062	0.025790125	0.032338455	0.03781265	0.039949097	0.040494155	0.036441628	0.032918066	0.031150136	0.027481753	0.027194763	0.025154598	0.024128564	0.02264952	0.021863103	0.019529425	0.017665831	0.018596327	0.018772999	0.021183042	0.023234293	0.027944028	0.032148138	0.034466837	0.035469808	0.035115838	0.035196375
564	mp-1265272	LiMgAl3(SO4)6	1.33616	1.3940969	-0.103401065	1.492047205	-9.21E-08	2.37E-06	1.21E-06	5.37E-05	7.54E-06	4.17E-05	3.71E-05	0.000161709	0.000348764	0.000871863	0.001854184	0.003026157	0.005715918	0.010669366	0.019584201	0.032301936	0.049815856	0.07083867	0.0899924	0.10790909	0.1189148	0.12095995	0.11636442	0.104272336	0.08655338	0.06936273	0.051887505	0.037714846	0.02587203	0.017216243	0.010598639	0.006486775	0.003665463	0.002987628	0.003003532	0.003932119	0.005746609	0.008972886	0.0121763	0.016557436	0.021945812	0.027481064	0.033932798
565	mp-1180596	Li4CO4	0.61794	0.51413095	3.6518395	0.803407115	-2.13E-06	-1.70E-05	-1.15E-05	-4.29E-05	-2.93E-05	-5.04E-05	-2.01E-05	-4.70E-05	-1.87E-05	0.000160205	0.000602702	0.001958737	0.005014829	0.008617174	0.012650792	0.020429479	0.031427164	0.043435372	0.054272905	0.062254276	0.06613187	0.06663592	0.061415184	0.05506947	0.049444787	0.0419781	0.037506435	0.032294083	0.02851644	0.025029473	0.022649525	0.019802619	0.017835276	0.017595364	0.01736291	0.018660273	0.019952144	0.022731062	0.02556856	0.027067527	0.027482344	0.027134126	0.02686396
566	mp-1097053	Li2Zr2O5	0.48366	0.19961475	2.293644	0.528691294	-2.21E-06	-1.91E-05	-1.19E-05	-1.87E-05	-3.72E-05	-5.50E-05	-6.06E-05	-0.000128627	-0.000215506	-0.000388014	-0.000564485	0.000304494	0.002217716	0.003560412	0.005149142	0.009316625	0.016491877	0.025118425	0.03150423	0.036887385	0.038961176	0.03950868	0.03550355	0.032086004	0.03045962	0.02693408	0.026800629	0.0248789	0.023954961	0.022550764	0.021823453	0.019509437	0.017648958	0.018624887	0.018817902	0.021271316	0.023353245	0.028139008	0.03239676	0.034750104	0.035780616	0.035431	0.035529938
567	mp-1040077	LiMg30BO31	2.92635	1.1144344	-4.679195	2.704422398	-1.06E-06	-5.85E-06	-5.17E-06	-2.76E-05	-3.31E-06	-4.35E-06	5.14E-05	0.000136845	0.000364377	0.001087263	0.002459849	0.004292972	0.008493918	0.015222847	0.024120122	0.038083326	0.056169	0.07587093	0.09526501	0.11034247	0.1193227	0.12044434	0.11414819	0.10203991	0.08673311	0.07073878	0.055808954	0.04308839	0.032642253	0.024589282	0.01852257	0.014558195	0.012091557	0.010277844	0.009655763	0.009490283	0.01012775	0.010807663	0.012154031	0.013929203	0.015789872	0.017931972	0.020052593
568	mp-26884	LiTi2(PO4)3	1.06745	1.1521506	0.83194566	1.002721015	-9.49E-07	-4.83E-06	-4.44E-06	-1.85E-05	-1.78E-06	1.61E-06	5.10E-05	0.000143071	0.00036921	0.001080976	0.002424875	0.004185678	0.008227828	0.014806314	0.023792796	0.037731316	0.055888414	0.075885125	0.095431335	0.11098412	0.1203077	0.121560924	0.11543337	0.10322881	0.08745734	0.07113141	0.05571552	0.04266244	0.031906754	0.02369218	0.01748378	0.013468461	0.010950932	0.009237957	0.008678433	0.008614588	0.00937619	0.010325737	0.011875667	0.013974876	0.01628474	0.018886888	0.021585867
569	mp-645317	Li4CO4	0.48323	0.51413095	3.7973375	0.82811912	-2.13E-06	-1.70E-05	-1.15E-05	-4.29E-05	-2.93E-05	-5.04E-05	-2.01E-05	-4.70E-05	-1.87E-05	0.000160205	0.000602702	0.001958737	0.005014829	0.008617174	0.012650792	0.020429479	0.031427164	0.043435372	0.054272905	0.062254276	0.06613187	0.06663592	0.061415184	0.05506947	0.049444787	0.0419781	0.037506435	0.032294083	0.02851644	0.025029473	0.022649525	0.019802619	0.017835276	0.017595364	0.01736291	0.018660273	0.019952144	0.022731062	0.02556856	0.027067527	0.027482344	0.027134126	0.02686396
570	mp-6326	LiAlSiO4	0.55024	1.1181605	1.4716607	0.850872968	-1.05E-06	-5.75E-06	-5.10E-06	-2.67E-05	-3.16E-06	-3.77E-06	5.14E-05	0.000137511	0.000364993	0.001087103	0.002457392	0.004283851	0.008470281	0.015186401	0.024094187	0.03805791	0.05615356	0.07588669	0.09529926	0.11042489	0.11943996	0.12057447	0.11429356	0.102173805	0.08681877	0.070788905	0.05580864	0.04305303	0.03257436	0.02450404	0.018422188	0.014452318	0.011980672	0.01017574	0.009559315	0.009402806	0.010051662	0.010756246	0.012121324	0.013927394	0.015831204	0.018018052	0.020194711
571	mp-765193	LiSn10(PO4)7	2.39455	1.3970448	0.05497706	1.437691429	-8.10E-08	2.46E-06	1.28E-06	5.46E-05	7.64E-06	4.22E-05	3.68E-05	0.00016176	0.00034813	0.000868104	0.001844849	0.003009014	0.005680411	0.010609793	0.019518945	0.03221426	0.049712192	0.07074051	0.089879066	0.10781818	0.11883954	0.12089363	0.11631945	0.10423416	0.08650025	0.06930927	0.051817846	0.03763985	0.025791248	0.01713487	0.010516373	0.006405248	0.003580576	0.002917984	0.002941993	0.003884849	0.005713638	0.008970678	0.012195958	0.016605256	0.022031128	0.027600452	0.03409635
572	mp-673092	Li4Sn(PO3)6	1.8446	1.4051867	-1.1235085	1.828064364	-5.07E-08	2.70E-06	1.48E-06	5.72E-05	7.93E-06	4.36E-05	3.61E-05	0.000161885	0.000346343	0.000857618	0.00181887	0.002961428	0.005581975	0.010444557	0.019337598	0.03197033	0.049423408	0.07046628	0.08956195	0.10756237	0.11862657	0.12070509	0.116190195	0.10412414	0.08634973	0.06915879	0.051623497	0.037431538	0.025567643	0.016910058	0.010289493	0.006180567	0.003346683	0.002726369	0.002772873	0.003755334	0.005623638	0.008965884	0.012251675	0.01673872	0.02226801	0.027931312	0.03454886
573	mp-644527	LiY2Ti2S2O5	1.31053	0.69253623	-1.4491609	1.482223515	-1.95E-06	-1.48E-05	-1.05E-05	-5.17E-05	-2.28E-05	-4.36E-05	5.43E-06	7.52E-06	0.000107278	0.000495253	0.001306821	0.002935828	0.006629811	0.011558057	0.017153518	0.027142748	0.04052613	0.0547762	0.06840196	0.07817903	0.08332342	0.083845764	0.07798081	0.06976624	0.06145074	0.051459227	0.044064976	0.036706425	0.031049706	0.026206935	0.022742743	0.019567644	0.017503506	0.016556028	0.016092863	0.016720382	0.017590595	0.019235991	0.021262553	0.022372207	0.022614095	0.02245703	0.022176733
574	mp-549207	Li4CO4	0.29757	0.51413095	2.8443575	0.681817428	-2.13E-06	-1.70E-05	-1.15E-05	-4.29E-05	-2.93E-05	-5.04E-05	-2.01E-05	-4.70E-05	-1.87E-05	0.000160205	0.000602702	0.001958737	0.005014829	0.008617174	0.012650792	0.020429479	0.031427164	0.043435372	0.054272905	0.062254276	0.06613187	0.06663592	0.061415184	0.05506947	0.049444787	0.0419781	0.037506435	0.032294083	0.02851644	0.025029473	0.022649525	0.019802619	0.017835276	0.017595364	0.01736291	0.018660273	0.019952144	0.022731062	0.02556856	0.027067527	0.027482344	0.027134126	0.02686396
575	mp-863403	LiNbP2O7	0.94274	1.089457	0.8116491	0.973110503	-1.13E-06	-6.52E-06	-5.62E-06	-3.28E-05	-4.39E-06	-8.09E-06	5.11E-05	0.000131823	0.000358638	0.001083321	0.002465126	0.004336438	0.008619625	0.015410248	0.02421904	0.038147245	0.056135908	0.0756098	0.094847	0.10959591	0.11833831	0.11937873	0.11299577	0.10098596	0.08602107	0.07028692	0.055715486	0.043246195	0.033032306	0.025108237	0.019152662	0.015228044	0.012794483	0.010936501	0.010282581	0.01007045	0.010642061	0.011182873	0.012422662	0.014008123	0.015599264	0.017456453	0.019224353
576	mp-772215	LiNb8O10	2.14912	0.36536866	-4.7165112	2.34005829	-2.20E-06	-1.82E-05	-1.18E-05	-3.23E-05	-3.35E-05	-5.35E-05	-4.01E-05	-8.79E-05	-0.00011618	-0.000108035	3.35E-05	0.001155785	0.003663875	0.006171099	0.008996339	0.015008296	0.024127597	0.034449447	0.043097615	0.049770933	0.052736323	0.053254664	0.048608854	0.0437102	0.040086474	0.03456697	0.032266844	0.028686889	0.026329223	0.023875907	0.022318184	0.019731957	0.017823126	0.018172579	0.018142993	0.019999528	0.021666005	0.025410071	0.028932145	0.030824464	0.031502817	0.031119287	0.030991836
577	mp-1105326	LiTaO3	1.80159	0.50040734	-3.01196	1.857646477	-2.14E-06	-1.71E-05	-1.15E-05	-4.20E-05	-2.97E-05	-5.07E-05	-2.20E-05	-5.10E-05	-2.81E-05	0.000134884	0.000549147	0.001883583	0.004889091	0.008389104	0.012307376	0.01991925	0.03073871	0.042584438	0.05321405	0.06106808	0.06485649	0.06536107	0.060192667	0.053985044	0.048553906	0.041273132	0.03701157	0.0319558	0.028314698	0.024926867	0.022625925	0.019803658	0.017842451	0.017657526	0.01744366	0.018793114	0.020119183	0.022987463	0.025888523	0.027422115	0.027857961	0.02750283	0.027242145
578	mp-585408	Li3Sn2(PO4)3	1.66929	1.369145	0.4638019	1.270320648	-1.85E-07	1.62E-06	5.88E-07	4.56E-05	6.66E-06	3.76E-05	3.91E-05	0.000161145	0.000353857	0.000902844	0.001931579	0.0031693	0.006013388	0.011167721	0.020127177	0.033029497	0.050672866	0.07164374	0.09091863	0.10864042	0.11950956	0.12147881	0.11670394	0.104558244	0.08697275	0.06979247	0.052461185	0.03833988	0.026551655	0.017904477	0.011297436	0.007180782	0.004388159	0.003583117	0.003531028	0.004340176	0.006034637	0.009002248	0.012021463	0.01616407	0.021234583	0.02647942	0.032555655
579	mp-1200615	Li4Zn(PO4)2	1.09912	1.3628529	2.27919	0.913396992	-2.08E-07	1.43E-06	4.32E-07	4.36E-05	6.43E-06	3.66E-05	3.97E-05	0.000160963	0.00035506	0.000910408	0.001950619	0.003204816	0.006087488	0.011291659	0.02026135	0.033208657	0.050882973	0.0718392	0.091142416	0.1088136	0.119647145	0.12159709	0.11677748	0.10461943	0.08706956	0.0698941	0.052601144	0.038494606	0.026721785	0.018077819	0.011474357	0.007356896	0.004571595	0.003734998	0.003665974	0.004445417	0.006109858	0.009012761	0.011985816	0.01606823	0.021058418	0.026229527	0.032210547
580	mp-1021510	LiGe2(PO4)3	1.46396	1.4488631	0.42572883	1.332828012	1.12E-07	4.00E-06	2.57E-06	7.15E-05	9.41E-06	5.07E-05	3.22E-05	0.000162159	0.000335946	0.000798968	0.001674918	0.002700666	0.005045452	0.009541871	0.018338325	0.030620331	0.047816038	0.06892136	0.08776523	0.1060789	0.11736146	0.119569354	0.11537674	0.10342545	0.08545408	0.068285264	0.050535236	0.036286596	0.02435715	0.015703442	0.009080878	0.004987764	0.002105385	0.00171678	0.001885782	0.003084611	0.005167268	0.008971205	0.0125841	0.017487334	0.023569077	0.02973076	0.036994956
581	mp-6075	Ba2Li(BO2)5	1.67961	1.1610092	-0.6523876	1.531876725	-9.21E-07	-4.58E-06	-4.26E-06	-1.62E-05	-1.42E-06	3.03E-06	5.08E-05	0.00014438	0.000369937	0.001078149	0.002413773	0.004156298	0.008157946	0.014695295	0.02369763	0.03762171	0.055786915	0.075846456	0.09541799	0.11107819	0.12047923	0.12176348	0.11567948	0.103458144	0.08758486	0.071189865	0.05566746	0.042543344	0.031721137	0.023472928	0.017234804	0.013209011	0.010679525	0.008993501	0.008450158	0.008413174	0.009206334	0.010224555	0.011826017	0.014004124	0.01642247	0.019134048	0.021971164
582	mp-759933	Li2Sn(BO3)2	0.86309	1.0443273	0.75238276	0.966538235	-1.26E-06	-7.71E-06	-6.40E-06	-4.01E-05	-6.55E-06	-1.43E-05	4.88E-05	0.000120373	0.000341373	0.001054646	0.00242631	0.004338143	0.008704258	0.015501518	0.024072861	0.037801564	0.055485614	0.07446597	0.09327851	0.10741181	0.11570789	0.11662332	0.110149644	0.098411374	0.08414349	0.06897121	0.055134777	0.0431885	0.03345375	0.025816418	0.020102175	0.016261145	0.013884964	0.012009545	0.011324155	0.011086017	0.011584531	0.011988606	0.013118819	0.014438394	0.015629409	0.017039167	0.018271605
583	mp-6456	LiNbGeO5	1.47298	0.5756006	-1.7513902	1.504468808	-2.08E-06	-1.63E-05	-1.12E-05	-4.66E-05	-2.72E-05	-4.85E-05	-1.15E-05	-2.89E-05	2.37E-05	0.000274778	0.000844497	0.002296798	0.005578183	0.00964029	0.014199898	0.022733724	0.0345409	0.047294848	0.059077196	0.067647435	0.0719385	0.07244289	0.066990964	0.06001564	0.05350041	0.045185275	0.039746698	0.03381757	0.029413905	0.025473388	0.02273149	0.01977295	0.017776027	0.017289523	0.016974691	0.018038526	0.019179273	0.02155936	0.024112673	0.025462888	0.025794623	0.025489056	0.025189064
584	mp-757914	Li3Ti2(PO4)3	0.29886	1.1725402	1.598795	0.862270761	-8.85E-07	-4.26E-06	-4.02E-06	-1.32E-05	-9.49E-07	4.90E-06	5.05E-05	0.000145999	0.000370667	0.001073746	0.0023978	0.00411591	0.008063238	0.014544046	0.023564316	0.03746502	0.055636104	0.075773925	0.09537281	0.11117039	0.12067034	0.12199488	0.11596981	0.10372962	0.08772777	0.071248	0.055590995	0.042378422	0.03147318	0.023183541	0.01690871	0.012870191	0.010325169	0.00867595	0.008154459	0.008153998	0.008989462	0.010099726	0.011770009	0.014052063	0.01661294	0.019467374	0.022485118
585	mp-26585	Li5Sb2P5O18	1.3694	1.398513	0.12950492	1.411757954	-7.56E-08	2.50E-06	1.32E-06	5.51E-05	7.70E-06	4.25E-05	3.67E-05	0.000161785	0.000347811	0.000866224	0.001840187	0.003000459	0.005662702	0.010580071	0.01948637	0.032170463	0.0496604	0.07069141	0.08982232	0.10777254	0.11880173	0.12086019	0.11629671	0.10421482	0.086473525	0.06928244	0.051783014	0.037602417	0.025750982	0.017094338	0.010475427	0.006364678	0.003538346	0.002883339	0.002911408	0.003861396	0.00569729	0.008969674	0.01220585	0.016629169	0.022073692	0.027659994	0.03417786
586	mp-560209	Li9Al3P8O29	1.33572	1.3502357	1.3003496	0.985497009	-2.55E-07	1.05E-06	1.21E-07	3.96E-05	5.98E-06	3.45E-05	4.06E-05	0.00016055	0.000357367	0.000925257	0.001988179	0.003275274	0.006234874	0.011537896	0.02052679	0.033562344	0.0512965	0.0722214	0.09157865	0.10914638	0.11990724	0.121818215	0.11690951	0.10472813	0.087252274	0.070089296	0.05287572	0.038801126	0.02706128	0.01842508	0.011829915	0.007711381	0.004940881	0.004041666	0.003938926	0.004659375	0.006263952	0.009037816	0.01191868	0.015880374	0.020709317	0.025731966	0.031521406
587	mp-1180644	Li2SnO6	0.45674	0.5804064	1.9245218	0.618117318	-2.08E-06	-1.63E-05	-1.12E-05	-4.68E-05	-2.71E-05	-4.83E-05	-1.08E-05	-2.74E-05	2.71E-05	0.000283805	0.000863508	0.002323282	0.005622141	0.00972023	0.014321582	0.022914935	0.03478612	0.047599617	0.05945674	0.06807432	0.0723987	0.07290336	0.06743363	0.06040836	0.053821817	0.04543928	0.03992329	0.03393706	0.029483436	0.025506806	0.022736058	0.019768693	0.017769318	0.017263569	0.016942352	0.017987963	0.019117076	0.021466166	0.023997344	0.025336437	0.025662547	0.025361206	0.025059853
588	mp-1020023	Li3AlSiO5	0.53298	1.0226948	1.9410352	0.786109001	-1.32E-06	-8.27E-06	-6.75E-06	-4.28E-05	-7.65E-06	-1.71E-05	4.71E-05	0.000114065	0.00033054	0.001032896	0.002389306	0.004309018	0.008688835	0.015448676	0.023876976	0.03745874	0.054948673	0.07366299	0.092220835	0.106054395	0.11413249	0.114997506	0.10850617	0.09693323	0.083026424	0.068154536	0.054701414	0.043029148	0.033543866	0.026062759	0.020478204	0.016680256	0.014330151	0.012469634	0.011779025	0.011550714	0.01203238	0.012416433	0.013528274	0.014752587	0.015788252	0.017013181	0.018032352
589	mp-766828	Li4Ti15O32	0.538	0.40238637	-0.65154916	1.058671703	-2.18E-06	-1.80E-05	-1.18E-05	-3.51E-05	-3.25E-05	-5.29E-05	-3.53E-05	-7.81E-05	-9.27E-05	-4.27E-05	0.000172525	0.001352699	0.003996573	0.0067727	0.009889842	0.01633219	0.025907403	0.036633592	0.0458128	0.052797195	0.055978745	0.05649209	0.051702306	0.04645407	0.042351976	0.036362123	0.033542983	0.029570077	0.026871383	0.02416925	0.022413963	0.019764256	0.01784239	0.018047035	0.017966924	0.019685887	0.021258697	0.024764223	0.0281174	0.02990891	0.030515425	0.03013344	0.029963367
590	mp-684066	Li2Ti(PO3)5	1.04807	1.2088743	0.699911	1.082912859	-7.64E-07	-3.20E-06	-3.23E-06	-3.28E-06	5.30E-07	1.09E-05	4.92E-05	0.000150516	0.00037146	0.001054779	0.002336811	0.003973741	0.007738899	0.014020733	0.023078438	0.036873236	0.05503	0.075390026	0.095034696	0.111247	0.12104508	0.122495525	0.116670705	0.10439299	0.08801463	0.071304016	0.05525238	0.04178998	0.03064836	0.022245325	0.015868861	0.011796822	0.009203147	0.007681824	0.007234734	0.007360074	0.008337402	0.009755818	0.011654722	0.01427251	0.017291212	0.020597994	0.02418945
591	mp-937761	Li7ZrO6	0.98258	0.28575906	4.287433	0.869314264	-2.21E-06	-1.87E-05	-1.19E-05	-2.59E-05	-3.54E-05	-5.44E-05	-5.02E-05	-0.000108071	-0.0001651	-0.00024518	-0.000258986	0.000740251	0.002959425	0.004898584	0.007115565	0.012224204	0.02038962	0.029874204	0.03741194	0.043445442	0.045967683	0.04649892	0.0421624	0.0379923	0.03535658	0.030817557	0.029589241	0.02682609	0.02517574	0.023239411	0.022091437	0.019638482	0.017754741	0.018410018	0.018488323	0.02063585	0.022503112	0.026753798	0.030633934	0.032746617	0.03358915	0.033214685	0.033190027
592	mp-770194	Li3Ti(BO3)2	1.17909	0.98405445	2.262403	0.777670825	-1.42E-06	-9.20E-06	-7.33E-06	-4.65E-05	-9.55E-06	-2.16E-05	4.35E-05	0.00010229	0.00030888	0.000986635	0.00230455	0.004224286	0.008598837	0.015248483	0.023392558	0.036661334	0.053759784	0.07197365	0.09003386	0.10333916	0.111032546	0.11181878	0.10532525	0.09408337	0.080838144	0.06652217	0.0537778	0.042609997	0.033580054	0.026392795	0.021047872	0.017325778	0.015018778	0.01320589	0.012515686	0.012327682	0.012800252	0.013201029	0.014321894	0.015418371	0.01622411	0.017161544	0.017858597
593	mp-772090	Li4Ti9O20	1.07876	0.4142393	1.0787815	0.569490318	-2.18E-06	-1.79E-05	-1.18E-05	-3.60E-05	-3.22E-05	-5.26E-05	-3.37E-05	-7.49E-05	-8.50E-05	-2.15E-05	0.000217441	0.001416211	0.0041037	0.006966519	0.010178367	0.016759895	0.026482752	0.037340507	0.046691734	0.053777646	0.05702989	0.057541784	0.052705955	0.04734431	0.04308636	0.036943935	0.03395569	0.029855138	0.027045533	0.024262568	0.022443052	0.019772816	0.01784658	0.018004533	0.017908232	0.01958286	0.021125712	0.024554515	0.027853355	0.029612891	0.030197144	0.029816553	0.02963368
594	mp-757047	LiSn(PO3)4	1.41229	1.4288229	0.6649171	1.22916819	3.75E-08	3.40E-06	2.07E-06	6.49E-05	8.74E-06	4.74E-05	3.41E-05	0.000162113	0.00034088	0.000826359	0.001741885	0.002821405	0.005293299	0.009959282	0.018802088	0.031248031	0.048565205	0.06964505	0.08860881	0.10678187	0.117966615	0.120115496	0.11577415	0.1037679	0.08588279	0.06869939	0.05104372	0.036817398	0.024914712	0.01625712	0.00963365	0.005532467	0.002672126	0.002176249	0.00228868	0.003387444	0.005371323	0.008962493	0.012424828	0.017137304	0.02296609	0.028900255	0.03586901
595	mp-684059	LiTi(PO3)5	0.9946	1.2026732	0.969102	0.988613466	-7.85E-07	-3.39E-06	-3.37E-06	-5.02E-06	2.78E-07	9.88E-06	4.95E-05	0.000149806	0.000371478	0.001058532	0.002348285	0.003999469	0.007796773	0.014114614	0.023167863	0.036983985	0.055146534	0.07547117	0.09511215	0.11125567	0.12100434	0.12243344	0.11657302	0.1042995	0.08798241	0.07130741	0.055320032	0.04189725	0.030793304	0.022407837	0.01604725	0.011980229	0.009394804	0.007850455	0.007390115	0.007492926	0.008445221	0.009809312	0.011668104	0.014227891	0.017167736	0.020397255	0.023890544
596	mp-26652	LiSb(PO3)5	1.06214	1.4480826	0.6237029	1.256758145	1.09E-07	3.98E-06	2.55E-06	7.12E-05	9.39E-06	5.05E-05	3.23E-05	0.000162159	0.000336144	0.000800049	0.001677554	0.0027054	0.005055153	0.009558223	0.018356536	0.030645018	0.047845542	0.068949975	0.08779865	0.10610692	0.11738579	0.119591385	0.11539294	0.10343945	0.0854713	0.06830178	0.050555304	0.03630743	0.024378914	0.015724998	0.009102352	0.005008906	0.00212737	0.001734565	0.001901348	0.003096264	0.005175062	0.008970679	0.012577701	0.017473511	0.023545433	0.02969828	0.036951005
597	mp-1020018	Li5B(SO4)4	0.94439	1.2256095	0.9477366	1.007594235	-7.06E-07	-2.71E-06	-2.85E-06	1.51E-06	1.20E-06	1.37E-05	4.85E-05	0.0001523	0.000371121	0.001043702	0.002303954	0.003901844	0.007578595	0.013759782	0.022825899	0.03655727	0.05469224	0.07514272	0.09478946	0.111183204	0.12111123	0.12261875	0.11689237	0.1046074	0.08806985	0.07127072	0.055051807	0.04148859	0.03025074	0.021803766	0.015387472	0.011303314	0.008687587	0.007230546	0.006820164	0.007008099	0.00805428	0.009621965	0.011630686	0.014405627	0.017637674	0.021152234	0.025008101
598	mp-25417	LiTiO2	2.52445	0.4866119	-5.0919003	2.519274502	-2.15E-06	-1.73E-05	-1.16E-05	-4.11E-05	-3.01E-05	-5.11E-05	-2.39E-05	-5.49E-05	-3.74E-05	0.000109536	0.000495495	0.001808202	0.0047628	0.008160133	0.011963249	0.019408127	0.030049387	0.041733228	0.05215501	0.05988244	0.063582264	0.064087585	0.058972076	0.05290233	0.047663838	0.040568706	0.036516245	0.03161662	0.028111644	0.024822675	0.022600502	0.019802887	0.017847668	0.017717946	0.01752285	0.018924613	0.020285163	0.023243316	0.026208254	0.027777085	0.028234875	0.027873665	0.02762337
599	mp-756344	Li4ZrO4	0.8753	0.27030858	4.236938	0.856791549	-2.21E-06	-1.88E-05	-1.19E-05	-2.47E-05	-3.57E-05	-5.46E-05	-5.21E-05	-0.000111854	-0.000174337	-0.000271244	-0.000314668	0.000660951	0.002824659	0.004655325	0.006757289	0.011694222	0.01967873	0.029005753	0.03633295	0.042246647	0.044686146	0.045220155	0.04094344	0.036911085	0.034460943	0.030107385	0.029080383	0.026471408	0.024954347	0.023115557	0.02204479	0.019617166	0.01773789	0.01845153	0.018550593	0.020753752	0.02265979	0.027007569	0.030956287	0.033112083	0.03398771	0.033616673	0.033613402
600	mp-11189	Li2MgSiO4	0.87776	1.1284499	2.6478105	0.848108848	-1.02E-06	-5.48E-06	-4.90E-06	-2.43E-05	-2.74E-06	-2.16E-06	5.14E-05	0.000139286	0.000366521	0.001086068	0.002449333	0.004256768	0.008401578	0.015079679	0.02401444	0.037975825	0.0560954	0.07591224	0.09537148	0.1106288	0.119739085	0.12090934	0.11467236	0.10252336	0.08703785	0.07091318	0.055796437	0.042946663	0.032380525	0.024263984	0.018141719	0.014157272	0.01167178	0.009892667	0.00929257	0.009162238	0.009843707	0.01061899	0.012037535	0.0139304	0.015955072	0.018266518	0.020599531
601	mp-768890	Li4B2O5	0.7991	0.8178843	3.302162	0.825977295	-1.76E-06	-1.26E-05	-9.36E-06	-5.32E-05	-1.74E-05	-3.61E-05	2.32E-05	4.84E-05	0.000197779	0.000724564	0.001781423	0.003575078	0.007652184	0.013441037	0.020164285	0.031674005	0.046738114	0.06267567	0.07827838	0.08947332	0.095633194	0.0962148	0.08998438	0.08042251	0.07004729	0.05820778	0.048574492	0.039612196	0.032542825	0.026696082	0.022425286	0.019017417	0.016862806	0.015467268	0.014872162	0.015075386	0.015706066	0.016660957	0.018187081	0.019146485	0.01944675	0.019591	0.019506246
602	mp-555489	LiY6B3O14	2.88742	0.8638774	-4.510843	2.523324299	-1.67E-06	-1.17E-05	-8.85E-06	-5.25E-05	-1.52E-05	-3.27E-05	2.94E-05	6.36E-05	0.000230289	0.000804008	0.001943354	0.003786035	0.007977307	0.014048099	0.02118083	0.03322035	0.04888241	0.065453134	0.081766605	0.09351833	0.100080565	0.10070017	0.094365224	0.084316276	0.073156275	0.060629778	0.050143994	0.040576942	0.032972515	0.026751705	0.022180924	0.018687027	0.016494235	0.014956147	0.014323235	0.014391847	0.014955392	0.015701665	0.017075377	0.018023446	0.018403048	0.01871116	0.018767403
603	mp-766457	LiSnP2O7	1.46029	1.3995776	0.07142165	1.433334115	-7.16E-08	2.53E-06	1.34E-06	5.54E-05	7.73E-06	4.26E-05	3.66E-05	0.000161802	0.000347579	0.000864858	0.001836799	0.002994247	0.005649847	0.010558501	0.019462716	0.032138653	0.04962275	0.07065571	0.08978105	0.10773934	0.11877413	0.12083579	0.11628002	0.104200676	0.086454004	0.0692629	0.051757693	0.03757523	0.025721768	0.01706494	0.010445744	0.006335273	0.003507724	0.00285825	0.002889249	0.003844394	0.005685461	0.008968979	0.012213067	0.016646553	0.02210461	0.027703214	0.034236982
604	mp-765227	Li6Sn5(P2O7)4	1.47452	1.3863404	0.4303445	1.293348338	-1.21E-07	2.13E-06	1.01E-06	5.12E-05	7.27E-06	4.05E-05	3.77E-05	0.00016156	0.000350402	0.000881656	0.001878555	0.003071034	0.005808985	0.010825416	0.019754792	0.03253093	0.050086204	0.07109389	0.09028675	0.10814384	0.11910785	0.12112952	0.11647791	0.1043684	0.08668963	0.06950074	0.052068926	0.037911028	0.026084097	0.0174303	0.010815389	0.006701774	0.003889317	0.003171603	0.003166236	0.004057421	0.005834434	0.008979967	0.012125933	0.016432954	0.021722648	0.027167942	0.03350332
605	mp-14488	Li3In2(PO4)3	0.98414	1.3392953	0.6538371	1.179428748	-2.96E-07	7.16E-07	-1.49E-07	3.61E-05	5.58E-06	3.27E-05	4.15E-05	0.000160136	0.000359249	0.000937772	0.002020046	0.003335501	0.006361296	0.011748791	0.020752883	0.033862684	0.05164627	0.072541796	0.09194271	0.10941867	0.12011492	0.121991865	0.11700672	0.104806766	0.08739782	0.07024885	0.053106934	0.03906261	0.02735369	0.018725714	0.012139032	0.008020153	0.005262608	0.004309859	0.004178201	0.004848109	0.006401178	0.009063978	0.011865359	0.015722377	0.020411344	0.02530462	0.030927293
606	mp-760231	LiSn2(PO4)3	0.83773	1.3969622	0.7399653	1.180632876	-8.14E-08	2.45E-06	1.28E-06	5.46E-05	7.64E-06	4.22E-05	3.68E-05	0.000161759	0.000348148	0.000868209	0.001845111	0.003009495	0.005681407	0.010611457	0.01952078	0.03221672	0.049715105	0.07074327	0.08988225	0.10782074	0.118841685	0.12089547	0.116320714	0.10423525	0.08650173	0.069310784	0.051819805	0.037641957	0.025793515	0.017137147	0.010518677	0.006407534	0.003582958	0.002919937	0.00294372	0.003886173	0.005714559	0.008970739	0.012195403	0.016603913	0.02202873	0.027597107	0.034091756
607	mp-27111	Li3Sb3(PO4)4	1.40534	1.4013724	0.37583187	1.32289316	-6.49E-08	2.58E-06	1.39E-06	5.60E-05	7.80E-06	4.29E-05	3.65E-05	0.00016183	0.000347186	0.000862549	0.001831075	0.002983762	0.005628153	0.010522089	0.01942275	0.032084916	0.04955914	0.07059532	0.089711234	0.107683025	0.11872727	0.12079437	0.116251655	0.10417653	0.08642093	0.06922981	0.051714897	0.037529334	0.025672482	0.017015383	0.010395714	0.006285721	0.00345616	0.002815989	0.002851952	0.00381582	0.005665592	0.008967887	0.012225316	0.016675947	0.0221568	0.02777613	0.03433673
608	mp-772753	Li3ZnPCO7	2.02136	1.4682549	-0.8243669	1.776612505	1.85E-07	4.57E-06	3.06E-06	7.78E-05	1.01E-05	5.38E-05	3.04E-05	0.000162084	0.000330929	0.000771752	0.001608765	0.00258224	0.004803206	0.009133285	0.017881827	0.030000737	0.04707387	0.06819908	0.086920395	0.10536529	0.11673906	0.119003385	0.114955954	0.103061244	0.085012645	0.06786464	0.050029658	0.035764955	0.023814619	0.015167836	0.00854893	0.00446484	0.001561426	0.001278061	0.001502318	0.002799093	0.004977958	0.008989064	0.012748316	0.017835747	0.024161391	0.030541359	0.038089365
609	mp-774479	LiCa2Ta3O10	1.04505	0.8654146	0.43836984	0.969738819	-1.67E-06	-1.17E-05	-8.83E-06	-5.24E-05	-1.51E-05	-3.26E-05	2.96E-05	6.41E-05	0.000231362	0.000806597	0.001948599	0.003792774	0.007987529	0.0140673	0.021213602	0.033270434	0.048952147	0.0655441	0.08188108	0.09365177	0.10022776	0.10084882	0.09451078	0.08444567	0.073259234	0.060709756	0.05019522	0.040607825	0.03298538	0.026752062	0.022171253	0.018674472	0.016480334	0.014937779	0.014303714	0.014368108	0.01492966	0.015669527	0.017038554	0.017986774	0.018369703	0.018683909	0.018745689
610	mp-684539	Li3Sb2(PO4)3	1.13535	1.3932232	1.2867393	1.009403732	-9.53E-08	2.34E-06	1.19E-06	5.34E-05	7.51E-06	4.16E-05	3.72E-05	0.000161694	0.00034895	0.000872973	0.001856942	0.003031228	0.005726425	0.010686982	0.019603489	0.032327842	0.04984647	0.07086763	0.09002584	0.10793586	0.11893692	0.120979406	0.11637753	0.10428349	0.086569	0.06937848	0.051908072	0.03773702	0.025895942	0.017240362	0.01062303	0.006510966	0.003690641	0.003008307	0.003021805	0.00394616	0.005756423	0.008973602	0.012170531	0.016543325	0.021920595	0.027445724	0.03388438
611	mp-762500	LiTi2P3O11	1.62674	1.1594403	-0.27823776	1.408030643	-9.26E-07	-4.63E-06	-4.29E-06	-1.66E-05	-1.48E-06	2.78E-06	5.08E-05	0.000144152	0.000369818	0.001078685	0.002415814	0.004161607	0.008170508	0.014715287	0.023714948	0.037641816	0.055805802	0.07585439	0.09542173	0.11106299	0.12045045	0.12172918	0.11563741	0.10341882	0.0875634	0.0711804	0.05567666	0.042564936	0.031754322	0.02351195	0.017279	0.013255015	0.010727644	0.009036765	0.00849052	0.008448702	0.009236213	0.010242144	0.011834389	0.013998466	0.016397528	0.019089703	0.021902315
612	mp-760462	Li5Ti(SiO4)2	0.62735	0.9298047	2.8127182	0.799546588	-1.54E-06	-1.04E-05	-8.05E-06	-5.00E-05	-1.21E-05	-2.70E-05	3.76E-05	8.51E-05	0.000274973	0.000909865	0.002155508	0.004051715	0.008368609	0.014791921	0.022494806	0.035244435	0.051724505	0.06920355	0.08650194	0.09908809	0.10625669	0.10695334	0.100507095	0.08978334	0.07748154	0.06396925	0.05224482	0.041800775	0.03341756	0.026661959	0.02166304	0.018044837	0.015792187	0.014082212	0.013409179	0.013316251	0.013811895	0.014324745	0.015527416	0.016518708	0.017086342	0.017697673	0.01804801
613	mp-11737	Li4SiO4	1.00984	0.75861263	4.4330997	0.994238374	-1.86E-06	-1.37E-05	-9.94E-06	-5.31E-05	-2.00E-05	-4.00E-05	1.49E-05	2.89E-05	0.000155111	0.00061785	0.001561608	0.003281953	0.007188603	0.012583784	0.01877388	0.02957474	0.043849718	0.0589803	0.07365242	0.084159836	0.089825295	0.09037225	0.08430171	0.07537619	0.06599081	0.055030026	0.046472758	0.03827728	0.031884268	0.026515916	0.022629641	0.019331839	0.01722252	0.016030101	0.015492735	0.015888289	0.016623534	0.017887026	0.019637622	0.020649869	0.020897454	0.020876436	0.020670248
614	mp-758145	LiTiP2O7	1.23985	1.177951	-0.55107766	1.509897478	-8.67E-07	-4.10E-06	-3.91E-06	-1.18E-05	-7.29E-07	5.79E-06	5.03E-05	0.000146727	0.000370927	0.001071403	0.002389725	0.004096143	0.008017375	0.014470514	0.023498163	0.037386157	0.055558234	0.075731486	0.09534101	0.11120203	0.120747745	0.12209112	0.11609447	0.103846595	0.08778602	0.07126841	0.05554981	0.042297274	0.031354427	0.023046277	0.016754976	0.012710838	0.010158536	0.008527233	0.008016299	0.008033563	0.008889345	0.010043798	0.011747032	0.014078324	0.01670658	0.0196282	0.022730978
615	mp-673126	LiSb(PO3)4	1.49017	1.4441168	0.79686236	1.186820052	9.46E-08	3.86E-06	2.46E-06	6.99E-05	9.25E-06	4.99E-05	3.27E-05	0.00016216	0.000337138	0.000805525	0.001690912	0.002729419	0.005104391	0.0096412	0.018448917	0.030770188	0.047995154	0.06909491	0.08796781	0.10624865	0.1175084	0.119702384	0.11547441	0.10350978	0.08555821	0.06838529	0.050656997	0.036413103	0.024489496	0.015834568	0.009211518	0.005116377	0.002239186	0.001825039	0.001980592	0.003155617	0.005214812	0.008968221	0.012545396	0.017403485	0.023425397	0.029533364	0.036727794
616	mp-541661	LiZr2(PO4)3	0.865	0.8903215	0.9180422	0.83215205	-1.62E-06	-1.12E-05	-8.54E-06	-5.17E-05	-1.40E-05	-3.05E-05	3.28E-05	7.23E-05	0.000248561	0.000847817	0.002031772	0.003898624	0.008146399	0.014367009	0.021731623	0.034064326	0.050061323	0.06699712	0.08371174	0.09579308	0.102594435	0.10324134	0.09685573	0.086531766	0.074915364	0.061993018	0.051011834	0.04109399	0.033178464	0.0267425	0.021999337	0.018455714	0.016239643	0.014627364	0.013976131	0.013974851	0.014506688	0.01514872	0.016446117	0.017402157	0.017845646	0.018264811	0.018424638
617	mp-770833	Li2SnBO4	1.1258	0.9920956	2.7780278	0.815415642	-1.40E-06	-9.01E-06	-7.21E-06	-4.58E-05	-9.16E-06	-2.07E-05	4.43E-05	0.000104779	0.000313587	0.000996924	0.002323881	0.004244926	0.008623349	0.015299906	0.023505647	0.036844093	0.054027945	0.07234803	0.09051547	0.1039297	0.111702524	0.112504095	0.10600825	0.094694346	0.08131029	0.06687708	0.05398341	0.04270947	0.033584114	0.026334489	0.020939112	0.017201386	0.014885777	0.013061086	0.01236989	0.012171422	0.012643901	0.013036318	0.014151405	0.015270448	0.016119467	0.017112574	0.017870996
618	mp-753939	LiSnPO4	1.24248	1.3671563	-0.53068835	1.620519967	-1.92E-07	1.56E-06	5.38E-07	4.50E-05	6.59E-06	3.73E-05	3.93E-05	0.000161089	0.000354241	0.000905245	0.001937618	0.003180553	0.00603685	0.011206974	0.020169714	0.03308632	0.050739538	0.071705855	0.0909898	0.10869564	0.119553566	0.12151675	0.116727695	0.10457805	0.08700374	0.0698249	0.05250563	0.038388908	0.026605476	0.017959278	0.01135333	0.007236404	0.004446088	0.003631053	0.003573599	0.004373344	0.006058307	0.009005433	0.012010047	0.016133629	0.021178758	0.026400328	0.032446485
619	mp-26883	Li3Ti2(PO4)3	1.30788	1.1725402	0.8544984	1.007000041	-8.85E-07	-4.26E-06	-4.02E-06	-1.32E-05	-9.49E-07	4.90E-06	5.05E-05	0.000145999	0.000370667	0.001073746	0.0023978	0.00411591	0.008063238	0.014544046	0.023564316	0.03746502	0.055636104	0.075773925	0.09537281	0.11117039	0.12067034	0.12199488	0.11596981	0.10372962	0.08772777	0.071248	0.055590995	0.042378422	0.03147318	0.023183541	0.01690871	0.012870191	0.010325169	0.00867595	0.008154459	0.008153998	0.008989462	0.010099726	0.011770009	0.014052063	0.01661294	0.019467374	0.022485118
620	mp-757964	LiSn2P5O16	0.78314	1.4237158	0.93133724	1.125279791	1.85E-08	3.25E-06	1.95E-06	6.33E-05	8.56E-06	4.66E-05	3.45E-05	0.00016208	0.000342094	0.000833213	0.00175871	0.002851887	0.005356028	0.010064811	0.018918892	0.03140581	0.04875305	0.06982555	0.08881871	0.106955126	0.11811429	0.120248064	0.11586899	0.10384938	0.08598736	0.0688014	0.05117088	0.03695123	0.025056241	0.016398221	0.009775003	0.005671977	0.002817317	0.002294344	0.002392458	0.003465936	0.005424744	0.008961936	0.012386025	0.017049829	0.022813993	0.02868987	0.03558301
621	mp-1211318	Li3GeO4	0.58469	0.6482965	3.9039183	0.877125284	-2.01E-06	-1.54E-05	-1.08E-05	-5.01E-05	-2.46E-05	-4.57E-05	-9.83E-07	-6.50E-06	7.54E-05	0.000411965	0.001132702	0.002696522	0.006238462	0.010842884	0.016042732	0.025481682	0.03826619	0.05193995	0.06486459	0.074172206	0.07898367	0.079496	0.073781416	0.06604004	0.058420382	0.049070396	0.04243225	0.03562305	0.030448627	0.025952114	0.022765495	0.019672595	0.017635677	0.016859822	0.016450822	0.017240752	0.01820954	0.020126436	0.022348244	0.023540448	0.023803527	0.023578187	0.023276199
622	mp-761971	LiLaNb4O12	1.3195	0.1605139	-2.2042754	1.40845267	-2.20E-06	-1.92E-05	-1.19E-05	-1.54E-05	-3.79E-05	-5.52E-05	-6.51E-05	-0.000137515	-0.00023747	-0.0004507	-0.000698841	0.000112361	0.001889855	0.002969341	0.00428379	0.008038012	0.014779544	0.023033414	0.02891484	0.03401701	0.035897616	0.03645305	0.03259608	0.029507136	0.028318232	0.025235496	0.025576625	0.024021722	0.02341377	0.022241354	0.021696962	0.019443952	0.017592844	0.01871004	0.018954035	0.021542508	0.023720253	0.028743021	0.033167847	0.03563007	0.03674792	0.036413632	0.03657142
623	mp-761952	Li5Sb(P2O7)2	1.47915	1.3909446	0.9143752	1.112410578	-1.04E-07	2.27E-06	1.13E-06	5.26E-05	7.43E-06	4.12E-05	3.74E-05	0.000161651	0.000349436	0.00087586	0.001864122	0.003044435	0.0057538	0.0107329	0.019653725	0.0323953	0.04992614	0.07094291	0.09011271	0.108005285	0.11899412	0.12102974	0.11641141	0.10431216	0.08660939	0.06941931	0.051961567	0.037794773	0.025958301	0.017303253	0.010686675	0.006574074	0.003756354	0.003062274	0.003069521	0.003982877	0.005782121	0.008975551	0.012155593	0.016506612	0.021854896	0.02735363	0.03375811
624	mp-1020060	LiB(S2O7)2	2.34465	1.2659652	-1.5755242	1.87511409	-5.63E-07	-1.50E-06	-1.92E-06	1.34E-05	2.80E-06	2.05E-05	4.64E-05	0.000155886	0.000368683	0.001011751	0.002214312	0.003715007	0.007169728	0.013089237	0.022155479	0.035701357	0.05374927	0.074389555	0.0939972	0.11080377	0.12102622	0.122668326	0.117192075	0.10491231	0.08802574	0.0710555	0.0544687	0.040696613	0.029257337	0.020724196	0.014228639	0.010123306	0.007455704	0.006165317	0.005848587	0.006197291	0.007416396	0.009358296	0.011640083	0.014796973	0.018545516	0.022556284	0.027045678
625	mp-780259	Li5LaO4	0.51966	0.095149465	3.7491167	0.731931587	-2.19E-06	-1.94E-05	-1.18E-05	-9.87E-06	-3.90E-05	-5.53E-05	-7.24E-05	-0.000151787	-0.000272946	-0.000552498	-0.000917372	-0.000200728	0.00135462	0.002004957	0.00287557	0.005958401	0.011996465	0.019649565	0.024713228	0.029364161	0.030935235	0.0315044	0.027891336	0.025334202	0.024849368	0.022483569	0.023588592	0.022626733	0.022528678	0.02173068	0.021481283	0.019327432	0.017490502	0.018837659	0.019165207	0.021973852	0.024309196	0.029719338	0.03441713	0.037060022	0.038325492	0.038021203	0.038279917
626	mp-18640	LiTi2(PO4)3	1.34313	1.1521506	0.39362863	1.164492588	-9.49E-07	-4.83E-06	-4.44E-06	-1.85E-05	-1.78E-06	1.61E-06	5.10E-05	0.000143071	0.00036921	0.001080976	0.002424875	0.004185678	0.008227828	0.014806314	0.023792796	0.037731316	0.055888414	0.075885125	0.095431335	0.11098412	0.1203077	0.121560924	0.11543337	0.10322881	0.08745734	0.07113141	0.05571552	0.04266244	0.031906754	0.02369218	0.01748378	0.013468461	0.010950932	0.009237957	0.008678433	0.008614588	0.00937619	0.010325737	0.011875667	0.013974876	0.01628474	0.018886888	0.021585867
627	mp-772710	Li2TiNb3O8	0.79913	0.48367187	-2.5237813	1.692601664	-2.15E-06	-1.73E-05	-1.16E-05	-4.09E-05	-3.02E-05	-5.12E-05	-2.43E-05	-5.58E-05	-3.93E-05	0.000104148	0.000484084	0.00179216	0.004735904	0.008111384	0.011890052	0.01929944	0.029902846	0.04155236	0.051930025	0.05963065	0.06331173	0.06381724	0.058713	0.05267255	0.04747486	0.040419105	0.03641096	0.03154446	0.028068345	0.024800349	0.022594878	0.01980251	0.017848544	0.017730575	0.017539458	0.018952377	0.020320285	0.0232976	0.026276149	0.027852539	0.0283151	0.027952703	0.027704751
628	mp-1222742	Li2MgSiO4	0.99833	1.1284499	2.34039	0.831718255	-1.02E-06	-5.48E-06	-4.90E-06	-2.43E-05	-2.74E-06	-2.16E-06	5.14E-05	0.000139286	0.000366521	0.001086068	0.002449333	0.004256768	0.008401578	0.015079679	0.02401444	0.037975825	0.0560954	0.07591224	0.09537148	0.1106288	0.119739085	0.12090934	0.11467236	0.10252336	0.08703785	0.07091318	0.055796437	0.042946663	0.032380525	0.024263984	0.018141719	0.014157272	0.01167178	0.009892667	0.00929257	0.009162238	0.009843707	0.01061899	0.012037535	0.0139304	0.015955072	0.018266518	0.020599531
629	mp-3297	Li10Zn4O9	0.71442	0.6078026	3.8868227	0.864900125	-2.05E-06	-1.59E-05	-1.10E-05	-4.82E-05	-2.61E-05	-4.73E-05	-6.84E-06	-1.91E-05	4.64E-05	0.000335419	0.000972088	0.002474246	0.005872183	0.010175232	0.01501629	0.023950055	0.03618801	0.04934453	0.061630137	0.07052143	0.075038746	0.075545505	0.06997539	0.06266327	0.05566555	0.046895877	0.04093332	0.034618493	0.029877316	0.025692973	0.022756198	0.019738372	0.01772445	0.017109152	0.016752012	0.01769391	0.018757323	0.020930504	0.023335947	0.02461331	0.024910096	0.02463561	0.02432962
630	mp-766098	LiTi3Sb(PO4)6	0.85117	1.3106428	1.090488	1.013462748	-4.01E-07	-1.50E-07	-8.48E-07	2.71E-05	4.51E-06	2.79E-05	4.35E-05	0.000158795	0.000363626	0.000968838	0.002100178	0.003489094	0.006685754	0.012288637	0.021325625	0.034619268	0.052520696	0.07332912	0.092829496	0.110055506	0.12057546	0.122362085	0.11718027	0.104939416	0.0877187	0.07062115	0.05368004	0.039727084	0.028110037	0.019510508	0.01295202	0.008834988	0.006111927	0.005022614	0.004816697	0.005357254	0.006777319	0.00915321	0.011748627	0.015331653	0.019653488	0.024205133	0.029388167
631	mp-770648	Li8ZrO6	0.61671	0.30557722	3.7562733	0.775656079	-2.21E-06	-1.86E-05	-1.19E-05	-2.75E-05	-3.49E-05	-5.42E-05	-4.77E-05	-0.000103156	-0.000153128	-0.000211481	-0.00018704	0.00084263	0.003133264	0.005212458	0.007578397	0.012909019	0.021308515	0.030997515	0.03880768	0.044996865	0.0476268	0.048154593	0.04374121	0.03939268	0.036516037	0.031736813	0.03024716	0.027284186	0.025460996	0.023398237	0.022150137	0.019664437	0.017774789	0.018354695	0.01840629	0.02048204	0.022299457	0.026424944	0.030216686	0.032274175	0.033074796	0.03269667	0.032645192
632	mp-3054	Li2CO3	0.49625	0.69083357	3.0877347	0.762409364	-1.96E-06	-1.48E-05	-1.05E-05	-5.16E-05	-2.29E-05	-4.37E-05	5.18E-06	6.98E-06	0.000106048	0.00049206	0.001300162	0.002926711	0.00661497	0.011530893	0.017111078	0.02707921	0.04043954	0.054667227	0.06826601	0.078024715	0.083156064	0.08367794	0.07781862	0.06962231	0.061333872	0.05136719	0.04400236	0.036665116	0.03102712	0.026197758	0.022744332	0.019572392	0.017509332	0.01656839	0.016107246	0.01674093	0.017614823	0.019270469	0.021304404	0.022417001	0.022659363	0.022499362	0.022217847
633	mp-758287	Li3Ti2(PO4)3	1.26829	1.1725402	-1.2685567	1.725957746	-8.85E-07	-4.26E-06	-4.02E-06	-1.32E-05	-9.49E-07	4.90E-06	5.05E-05	0.000145999	0.000370667	0.001073746	0.0023978	0.00411591	0.008063238	0.014544046	0.023564316	0.03746502	0.055636104	0.075773925	0.09537281	0.11117039	0.12067034	0.12199488	0.11596981	0.10372962	0.08772777	0.071248	0.055590995	0.042378422	0.03147318	0.023183541	0.01690871	0.012870191	0.010325169	0.00867595	0.008154459	0.008153998	0.008989462	0.010099726	0.011770009	0.014052063	0.01661294	0.019467374	0.022485118
634	mp-696136	Li10Sn(PO6)2	1.07078	1.2659125	3.4015312	0.961278381	-5.64E-07	-1.50E-06	-1.92E-06	1.34E-05	2.80E-06	2.04E-05	4.64E-05	0.000155882	0.000368688	0.001011797	0.002214438	0.003715262	0.007170282	0.01309015	0.022156402	0.035702556	0.053750604	0.074390665	0.09399842	0.110804476	0.12102654	0.12266848	0.11719189	0.10491207	0.088025965	0.07105588	0.05446954	0.040697694	0.029258665	0.020725615	0.014230147	0.010124838	0.007457295	0.006166685	0.005849824	0.006198314	0.007417186	0.009358588	0.01164001	0.0147964	0.018544266	0.02255439	0.027042966
635	mp-555743	LiZnPO4	0.94118	1.3932097	1.0743701	1.06205225	-9.54E-08	2.34E-06	1.18E-06	5.34E-05	7.51E-06	4.16E-05	3.72E-05	0.000161694	0.000348952	0.00087299	0.001856985	0.003031306	0.00572659	0.010687258	0.019603796	0.03232825	0.049846943	0.07086808	0.090026364	0.10793628	0.11893728	0.1209797	0.116377756	0.10428366	0.08656924	0.06937872	0.0519084	0.037737362	0.025896313	0.01724074	0.010623407	0.006511336	0.00369103	0.003008623	0.003022088	0.00394638	0.005756575	0.008973611	0.012170438	0.016543102	0.0219202	0.027445178	0.033883616
636	mp-863382	Li4Nb(P2O7)2	1.34414	1.1263406	-0.37349826	1.419425916	-1.03E-06	-5.53E-06	-4.94E-06	-2.48E-05	-2.83E-06	-2.49E-06	5.14E-05	0.000138928	0.000366228	0.00108634	0.002451117	0.004262517	0.008416015	0.015102183	0.02403164	0.037993897	0.05610895	0.075908914	0.09535902	0.11058954	0.11968042	0.12084331	0.11459717	0.10245392	0.08699481	0.0708892	0.055800114	0.04296936	0.032420892	0.024313651	0.018199516	0.014217995	0.011735357	0.009950794	0.009347286	0.009211445	0.009886111	0.010646642	0.012054035	0.013928951	0.015928686	0.018214488	0.020515297
637	mp-757671	Li3Ti2(PO4)3	0.94185	1.1725402	1.2449704	0.909042613	-8.85E-07	-4.26E-06	-4.02E-06	-1.32E-05	-9.49E-07	4.90E-06	5.05E-05	0.000145999	0.000370667	0.001073746	0.0023978	0.00411591	0.008063238	0.014544046	0.023564316	0.03746502	0.055636104	0.075773925	0.09537281	0.11117039	0.12067034	0.12199488	0.11596981	0.10372962	0.08772777	0.071248	0.055590995	0.042378422	0.03147318	0.023183541	0.01690871	0.012870191	0.010325169	0.00867595	0.008154459	0.008153998	0.008989462	0.010099726	0.011770009	0.014052063	0.01661294	0.019467374	0.022485118
638	mp-504207	LiSb(PO3)4	2.57056	1.4441168	-1.9092305	2.082236786	9.46E-08	3.86E-06	2.46E-06	6.99E-05	9.25E-06	4.99E-05	3.27E-05	0.00016216	0.000337138	0.000805525	0.001690912	0.002729419	0.005104391	0.0096412	0.018448917	0.030770188	0.047995154	0.06909491	0.08796781	0.10624865	0.1175084	0.119702384	0.11547441	0.10350978	0.08555821	0.06838529	0.050656997	0.036413103	0.024489496	0.015834568	0.009211518	0.005116377	0.002239186	0.001825039	0.001980592	0.003155617	0.005214812	0.008968221	0.012545396	0.017403485	0.023425397	0.029533364	0.036727794
639	mp-4556	Li2SO4	0.68348	0.97640705	1.8303703	0.769284257	-1.43E-06	-9.37E-06	-7.43E-06	-4.71E-05	-9.91E-06	-2.24E-05	4.27E-05	9.99E-05	0.000304315	0.000976554	0.002285407	0.004203303	0.008572923	0.015195186	0.023279516	0.03647999	0.053495474	0.07160744	0.08956401	0.10276621	0.11038445	0.11115651	0.10466647	0.09349452	0.08038175	0.0661779	0.053576242	0.042509858	0.033570938	0.02644353	0.021146838	0.017439561	0.015140584	0.013339773	0.012650929	0.012473812	0.012947361	0.013358306	0.014486407	0.015563247	0.016329898	0.017216273	0.017857555
640	mp-754801	Li3Ti6O13	1.84525	0.4243586	-2.7958555	1.746461009	-2.18E-06	-1.78E-05	-1.17E-05	-3.67E-05	-3.19E-05	-5.25E-05	-3.24E-05	-7.22E-05	-7.85E-05	-3.43E-06	0.000255934	0.001470599	0.004195372	0.00713241	0.010425581	0.017126445	0.026975958	0.03794687	0.047445703	0.054619085	0.05793222	0.058442954	0.05356786	0.0481088	0.043716773	0.03744329	0.034309555	0.030099321	0.027194388	0.024341963	0.022467224	0.019779377	0.017849322	0.017967325	0.017857186	0.019493895	0.021011183	0.024374373	0.027626716	0.0293591	0.029924659	0.029545614	0.029352171
641	mp-755266	Li4Ti3O8	0.78031	0.45741782	-0.4805769	1.037753705	-2.16E-06	-1.75E-05	-1.17E-05	-3.91E-05	-3.10E-05	-5.18E-05	-2.79E-05	-6.31E-05	-5.68E-05	5.63E-05	0.0003826	0.001649305	0.00449609	0.007676864	0.011238836	0.018332783	0.028600173	0.039946105	0.049931977	0.05739611	0.060912	0.061419465	0.056416355	0.050635397	0.045798484	0.03909193	0.03547537	0.030902145	0.027681433	0.024599142	0.022541542	0.019795708	0.017852675	0.017839458	0.01768414	0.01919636	0.02063024	0.023778545	0.026878493	0.028523179	0.029029854	0.028658418	0.02843291
642	mp-556544	LiAlSiO4	0.72413	1.1181605	1.1790458	0.894483543	-1.05E-06	-5.75E-06	-5.10E-06	-2.67E-05	-3.16E-06	-3.77E-06	5.14E-05	0.000137511	0.000364993	0.001087103	0.002457392	0.004283851	0.008470281	0.015186401	0.024094187	0.03805791	0.05615356	0.07588669	0.09529926	0.11042489	0.11943996	0.12057447	0.11429356	0.102173805	0.08681877	0.070788905	0.05580864	0.04305303	0.03257436	0.02450404	0.018422188	0.014452318	0.011980672	0.01017574	0.009559315	0.009402806	0.010051662	0.010756246	0.012121324	0.013927394	0.015831204	0.018018052	0.020194711
643	mp-778808	Li6La3Nb2O12	0.83289	0.22845615	-0.14738819	0.785227507	-2.21E-06	-1.89E-05	-1.19E-05	-2.12E-05	-3.66E-05	-5.49E-05	-5.72E-05	-0.000121895	-0.000198938	-0.000340904	-0.000463627	0.000448534	0.002463191	0.004003126	0.005798537	0.010276495	0.017778004	0.026686138	0.03345139	0.03904743	0.04126781	0.04180966	0.037694246	0.034029108	0.032071836	0.028212767	0.0277204	0.025522055	0.024359573	0.022780519	0.021915097	0.019555233	0.017687384	0.018557353	0.0187123	0.021064557	0.023075057	0.027683588	0.031816304	0.034089103	0.03505584	0.03469645	0.034752928
644	mp-556165	LiB(CO2)4	1.10507	1.1872796	-1.610647	1.836874738	-8.37E-07	-3.84E-06	-3.71E-06	-9.28E-06	-3.49E-07	7.32E-06	5.00E-05	0.000147937	0.000371257	0.001066959	0.002374949	0.004060867	0.007936222	0.014339987	0.023378843	0.037242323	0.05541346	0.07564583	0.095270485	0.1112396	0.120863035	0.12223882	0.11629237	0.104033075	0.08787336	0.071293406	0.055471	0.042151876	0.031146187	0.022807479	0.016488893	0.012435583	0.00987076	0.008271303	0.007779013	0.007827693	0.008719202	0.009951305	0.011712289	0.014129146	0.016874287	0.019911926	0.023161702
645	mp-6944	LiTiO2	1.47633	0.4866119	-2.1621506	1.5799221	-2.15E-06	-1.73E-05	-1.16E-05	-4.11E-05	-3.01E-05	-5.11E-05	-2.39E-05	-5.49E-05	-3.74E-05	0.000109536	0.000495495	0.001808202	0.0047628	0.008160133	0.011963249	0.019408127	0.030049387	0.041733228	0.05215501	0.05988244	0.063582264	0.064087585	0.058972076	0.05290233	0.047663838	0.040568706	0.036516245	0.03161662	0.028111644	0.024822675	0.022600502	0.019802887	0.017847668	0.017717946	0.01752285	0.018924613	0.020285163	0.023243316	0.026208254	0.027777085	0.028234875	0.027873665	0.02762337
646	mp-673070	LiNb(PO4)2	0.80014	1.0723866	1.2695936	0.85636054	-1.18E-06	-6.97E-06	-5.93E-06	-3.59E-05	-5.18E-06	-1.05E-05	5.05E-05	0.000127831	0.000353103	0.001075621	0.002457511	0.004348326	0.008672537	0.015481029	0.024211204	0.03808384	0.055976093	0.075274944	0.09437207	0.10889105	0.11746688	0.118456826	0.11202973	0.1001091	0.08539669	0.06986173	0.055555973	0.043274544	0.0332333	0.025409963	0.019539824	0.015645081	0.013233629	0.01135989	0.010690203	0.010459708	0.010996882	0.011469172	0.012655342	0.014128876	0.015555738	0.017233633	0.018783929
647	mp-778109	Li6Nb3P8O29	1.22365	1.103838	0.7254143	1.010998289	-1.09E-06	-6.13E-06	-5.36E-06	-2.99E-05	-3.76E-06	-5.96E-06	5.14E-05	0.000134837	0.000362292	0.001086668	0.002464507	0.004315263	0.008554382	0.015314728	0.024178388	0.038133565	0.056184575	0.07579393	0.09512851	0.11006771	0.11894789	0.12003398	0.11369775	0.10162647	0.08646071	0.0705722	0.055789895	0.043172505	0.03282193	0.024820926	0.01879933	0.014851267	0.012398768	0.01056315	0.009926282	0.009738087	0.010345345	0.01096049	0.012257458	0.013948303	0.015690314	0.017708184	0.019674048
648	mp-772105	Li2Zr2O5	0.46919	0.19961475	2.8334463	0.600182977	-2.21E-06	-1.91E-05	-1.19E-05	-1.87E-05	-3.72E-05	-5.50E-05	-6.06E-05	-0.000128627	-0.000215506	-0.000388014	-0.000564485	0.000304494	0.002217716	0.003560412	0.005149142	0.009316625	0.016491877	0.025118425	0.03150423	0.036887385	0.038961176	0.03950868	0.03550355	0.032086004	0.03045962	0.02693408	0.026800629	0.0248789	0.023954961	0.022550764	0.021823453	0.019509437	0.017648958	0.018624887	0.018817902	0.021271316	0.023353245	0.028139008	0.03239676	0.034750104	0.035780616	0.035431	0.035529938
649	mp-779720	Li5LaO4	0.6265	0.095149465	3.610761	0.706769986	-2.19E-06	-1.94E-05	-1.18E-05	-9.87E-06	-3.90E-05	-5.53E-05	-7.24E-05	-0.000151787	-0.000272946	-0.000552498	-0.000917372	-0.000200728	0.00135462	0.002004957	0.00287557	0.005958401	0.011996465	0.019649565	0.024713228	0.029364161	0.030935235	0.0315044	0.027891336	0.025334202	0.024849368	0.022483569	0.023588592	0.022626733	0.022528678	0.02173068	0.021481283	0.019327432	0.017490502	0.018837659	0.019165207	0.021973852	0.024309196	0.029719338	0.03441713	0.037060022	0.038325492	0.038021203	0.038279917
650	mp-769001	Li6Sn2B4SO16	0.34418	1.2946444	1.2758726	0.963061645	-4.60E-07	-6.34E-07	-1.23E-06	2.22E-05	3.91E-06	2.52E-05	4.46E-05	0.000157872	0.000365699	0.000985027	0.002142662	0.00357203	0.006862373	0.012581524	0.021632234	0.03502132	0.05298073	0.07373367	0.093279526	0.110359676	0.12077634	0.12251173	0.11722269	0.10496423	0.08785722	0.07079831	0.053978067	0.040084235	0.028525777	0.019946773	0.013408035	0.00929389	0.006590453	0.005427352	0.005181008	0.005651379	0.006998505	0.009216943	0.011698901	0.015129106	0.019245686	0.023604766	0.028540514
651	mp-28891	Li7TaO6	0.85942	0.65399104	4.3305206	0.953337318	-2.00E-06	-1.53E-05	-1.08E-05	-5.03E-05	-2.43E-05	-4.55E-05	-1.57E-07	-4.71E-06	7.95E-05	0.000422718	0.001155224	0.00272758	0.006289446	0.010935931	0.016186533	0.0256965	0.038558073	0.052305415	0.065320216	0.074687414	0.07954108	0.08005443	0.07432	0.066517904	0.05880961	0.0493774	0.04264295	0.035763554	0.03052752	0.025986724	0.022764612	0.019661136	0.017620852	0.016822629	0.016406493	0.017175276	0.018131066	0.020012464	0.022208752	0.02338967	0.023649052	0.0234316	0.023131318
652	mp-1222491	LiTiSn(PO4)3	1.21703	1.3057408	0.5823637	1.186709098	-4.19E-07	-2.99E-07	-9.66E-07	2.56E-05	4.33E-06	2.71E-05	4.39E-05	0.000158525	0.00036429	0.00097389	0.002113375	0.00351473	0.006740232	0.012379061	0.02142062	0.03474407	0.052663885	0.073455855	0.09297095	0.11015278	0.12064145	0.12241243	0.11719759	0.10495092	0.08776437	0.07067787	0.0537731	0.03983763	0.028237948	0.019644342	0.013091594	0.008975297	0.006258215	0.005146095	0.004927715	0.005446607	0.006844212	0.009171637	0.011732167	0.015268353	0.019527312	0.024020102	0.029127508
653	mp-25935	Li3Ti2(PO4)3	0.96441	1.1725402	0.33156273	1.200094928	-8.85E-07	-4.26E-06	-4.02E-06	-1.32E-05	-9.49E-07	4.90E-06	5.05E-05	0.000145999	0.000370667	0.001073746	0.0023978	0.00411591	0.008063238	0.014544046	0.023564316	0.03746502	0.055636104	0.075773925	0.09537281	0.11117039	0.12067034	0.12199488	0.11596981	0.10372962	0.08772777	0.071248	0.055590995	0.042378422	0.03147318	0.023183541	0.01690871	0.012870191	0.010325169	0.00867595	0.008154459	0.008153998	0.008989462	0.010099726	0.011770009	0.014052063	0.01661294	0.019467374	0.022485118
654	mp-757793	Li2Nb(PO4)2	1.60348	1.0937221	-0.8386935	1.547937599	-1.12E-06	-6.40E-06	-5.55E-06	-3.19E-05	-4.20E-06	-7.47E-06	5.12E-05	0.000132751	0.00035982	0.001084616	0.002465621	0.004331234	0.008602271	0.015385384	0.024211539	0.038149662	0.056158632	0.07567388	0.09494193	0.10974761	0.11853112	0.11958478	0.113214776	0.10118535	0.08615979	0.07037854	0.05574333	0.043229148	0.032973878	0.025026225	0.019050498	0.015118762	0.012679621	0.010827393	0.010178166	0.00997232	0.010553862	0.011115117	0.012370698	0.013986342	0.015621024	0.017524937	0.01935013
655	mp-756306	Li5Zn4(BO3)4	1.20077	1.0630081	-0.4056816	1.390618048	-1.21E-06	-7.22E-06	-6.09E-06	-3.74E-05	-5.63E-06	-1.18E-05	5.00E-05	0.000125455	0.00034953	0.001069712	0.002449565	0.004348887	0.008690518	0.015500667	0.024181686	0.038013175	0.05584241	0.07503886	0.09404802	0.10843903	0.11692211	0.117886	0.11143987	0.09957546	0.08500779	0.069589436	0.05543628	0.043263435	0.03332168	0.02555783	0.019737776	0.015860405	0.013460897	0.011583385	0.010907091	0.010671049	0.011192897	0.011636451	0.012799591	0.014217611	0.015561023	0.017145677	0.01858434
656	mp-27417	Li3InO3	1.11146	0.44446868	3.3766158	0.741987115	-2.17E-06	-1.76E-05	-1.17E-05	-3.82E-05	-3.14E-05	-5.21E-05	-2.97E-05	-6.67E-05	-6.53E-05	3.28E-05	0.000332822	0.001579129	0.004378093	0.007463175	0.010919305	0.017858699	0.027961679	0.039159726	0.048953958	0.056303296	0.059739046	0.06024769	0.055294678	0.04964046	0.04497907	0.038443066	0.03501698	0.030586794	0.027490558	0.02449885	0.022513315	0.019790277	0.01785244	0.01789072	0.0177531	0.019314174	0.020780697	0.024013251	0.027172983	0.02885182	0.029381143	0.029006252	0.02879283
657	mp-757106	LiSnPO4	1.093	1.3671563	0.6633284	1.192588165	-1.92E-07	1.56E-06	5.38E-07	4.50E-05	6.59E-06	3.73E-05	3.93E-05	0.000161089	0.000354241	0.000905245	0.001937618	0.003180553	0.00603685	0.011206974	0.020169714	0.03308632	0.050739538	0.071705855	0.0909898	0.10869564	0.119553566	0.12151675	0.116727695	0.10457805	0.08700374	0.0698249	0.05250563	0.038388908	0.026605476	0.017959278	0.01135333	0.007236404	0.004446088	0.003631053	0.003573599	0.004373344	0.006058307	0.009005433	0.012010047	0.016133629	0.021178758	0.026400328	0.032446485
658	mp-757716	LiTi(Si2O5)2	1.32556	0.92273533	-0.26212183	1.254903738	-1.55E-06	-1.05E-05	-8.14E-06	-5.04E-05	-1.24E-05	-2.76E-05	3.68E-05	8.28E-05	0.000270333	0.000899088	0.00213417	0.00402578	0.008331779	0.014720851	0.02236401	0.035041053	0.051436353	0.06881839	0.0860138	0.09850845	0.105610356	0.10629721	0.0998604	0.08920708	0.07702827	0.063621424	0.05203028	0.041680623	0.033381402	0.026682813	0.021729501	0.0181247	0.01587876	0.014185005	0.013515337	0.013437585	0.013938636	0.014472038	0.015689777	0.016672509	0.017215163	0.017789567	0.018102352
659	mp-759444	LiSb2P3O11	1.33213	1.42222	0.70773804	1.208474174	1.29E-08	3.21E-06	1.91E-06	6.28E-05	8.51E-06	4.63E-05	3.46E-05	0.000162068	0.000342446	0.00083521	0.001763619	0.002860792	0.005374363	0.010095652	0.018952986	0.03145186	0.048807822	0.06987811	0.08887978	0.10700537	0.118157	0.12028636	0.115896314	0.103872776	0.086017594	0.068831	0.051207937	0.036990315	0.02509765	0.016439553	0.009816451	0.005712896	0.002859912	0.002329012	0.002422941	0.003489023	0.005440502	0.008961908	0.012374803	0.017024348	0.022769582	0.028628364	0.03549932
660	mp-26586	Li3Sb2P5O18	1.15764	1.4148831	0.12528387	1.423213491	-1.45E-08	2.99E-06	1.72E-06	6.04E-05	8.26E-06	4.51E-05	3.53E-05	0.000162001	0.00034415	0.000844938	0.001787563	0.002904314	0.005464059	0.010246454	0.019119488	0.031676494	0.04907483	0.07013379	0.08917664	0.10724881	0.11836314	0.12047064	0.11602667	0.10398449	0.08616347	0.06897429	0.05138838	0.037181236	0.025300452	0.016642231	0.010019938	0.005913945	0.00306915	0.00249959	0.002573029	0.003602967	0.005518556	0.008962628	0.012320699	0.01690028	0.022552572	0.028327344	0.035089336
661	mp-562473	LiSn2(PO4)3	1.16095	1.3969622	0.3126584	1.343746596	-8.14E-08	2.45E-06	1.28E-06	5.46E-05	7.64E-06	4.22E-05	3.68E-05	0.000161759	0.000348148	0.000868209	0.001845111	0.003009495	0.005681407	0.010611457	0.01952078	0.03221672	0.049715105	0.07074327	0.08988225	0.10782074	0.118841685	0.12089547	0.116320714	0.10423525	0.08650173	0.069310784	0.051819805	0.037641957	0.025793515	0.017137147	0.010518677	0.006407534	0.003582958	0.002919937	0.00294372	0.003886173	0.005714559	0.008970739	0.012195403	0.016603913	0.02202873	0.027597107	0.034091756
662	mp-4657	Li5GaO4	0.76857	0.56551754	4.3696804	0.941730008	-2.09E-06	-1.64E-05	-1.13E-05	-4.60E-05	-2.76E-05	-4.88E-05	-1.29E-05	-3.19E-05	1.67E-05	0.000255868	0.000804653	0.002241243	0.005485881	0.009472497	0.013944797	0.022353947	0.034027148	0.046656743	0.05828264	0.06675416	0.07097581	0.07147979	0.066065334	0.059194505	0.052828055	0.04465384	0.039376814	0.033567008	0.029267654	0.0254026	0.022720978	0.019780878	0.017789064	0.017343003	0.017041529	0.018143628	0.019308917	0.021754147	0.024353947	0.025727764	0.026071746	0.025757764	0.025461107
663	mp-769287	Li2TiS2O	1.26041	1.1544397	3.2896914	0.917165388	-9.42E-07	-4.77E-06	-4.39E-06	-1.79E-05	-1.68E-06	1.97E-06	5.09E-05	0.000143414	0.000369411	0.001080292	0.002422105	0.004178225	0.008210014	0.014778063	0.023768818	0.037703894	0.0558634	0.07587656	0.09542969	0.11101037	0.1203541	0.121615365	0.115498886	0.10328983	0.08749179	0.07114765	0.055704	0.04263232	0.031859204	0.023635792	0.017419577	0.013401493	0.01088087	0.009174751	0.008619357	0.008562351	0.009332032	0.010299151	0.011862282	0.013981796	0.016319605	0.01895	0.021684622
664	mp-25462	Li3TiPCO7	2.41171	1.3256191	-0.79399943	1.678915491	-3.46E-07	3.02E-07	-4.83E-07	3.18E-05	5.07E-06	3.04E-05	4.25E-05	0.000159543	0.000361441	0.000952918	0.002058914	0.003409584	0.006517404	0.012008805	0.021029871	0.03422941	0.0520714	0.07292725	0.09237839	0.10973683	0.12035026	0.12218431	0.11710461	0.10488369	0.08756221	0.07043505	0.053386528	0.03938357	0.027716499	0.019100811	0.012526467	0.008407966	0.005666774	0.004648161	0.004480782	0.005088395	0.006577617	0.009102725	0.011805381	0.015531581	0.020045409	0.024776138	0.030189479
665	mp-2878	Li3PO4	0.75502	1.1874585	3.6129122	0.96668728	-8.36E-07	-3.83E-06	-3.70E-06	-9.23E-06	-3.42E-07	7.35E-06	5.00E-05	0.00014796	0.000371263	0.001066868	0.002374655	0.004060175	0.007934639	0.014337438	0.023376487	0.037239462	0.05541055	0.07564403	0.095268965	0.11124009	0.120865	0.12224144	0.116295956	0.104036465	0.08787486	0.07129377	0.055469397	0.042149037	0.031142155	0.022802873	0.016483778	0.012430297	0.009865236	0.0082664	0.007774477	0.007823765	0.008715969	0.009949577	0.011711682	0.014130189	0.016877582	0.019917447	0.023170054
666	mp-6478	LiTaGeO5	0.41678	0.65922916	1.2853116	0.66132122	-2.00E-06	-1.53E-05	-1.07E-05	-5.05E-05	-2.41E-05	-4.52E-05	6.02E-07	-3.06E-06	8.32E-05	0.000432603	0.001175916	0.002756088	0.006336194	0.011021282	0.016318627	0.025893865	0.038826354	0.052641504	0.06573929	0.07516152	0.080054134	0.08056854	0.07481596	0.066957965	0.059167866	0.049659982	0.042836655	0.03589254	0.030599743	0.026018102	0.022763295	0.019650087	0.017606657	0.016787946	0.016365284	0.017114662	0.018058574	0.019907428	0.02208036	0.023251059	0.023507273	0.023297314	0.022998868
667	mp-28549	Li8SiO6	0.71792	0.6904794	3.959702	0.896315243	-1.96E-06	-1.48E-05	-1.05E-05	-5.16E-05	-2.29E-05	-4.38E-05	5.13E-06	6.86E-06	0.000105792	0.000491396	0.001298776	0.002924812	0.006611878	0.011525234	0.017102245	0.027065977	0.040421523	0.05464456	0.06823771	0.07799259	0.08312125	0.08364301	0.077784866	0.069592364	0.06130957	0.051348034	0.043989334	0.03665653	0.031022422	0.026195846	0.022744657	0.019573383	0.017510552	0.01657095	0.016110238	0.016745206	0.017619856	0.019277638	0.021313112	0.022426326	0.022668788	0.022508183	0.022226423
668	mp-759406	Li3Sb(PO4)2	1.83057	1.3777167	0.33536574	1.323667109	-1.53E-07	1.87E-06	8.00E-07	4.84E-05	6.96E-06	3.90E-05	3.85E-05	0.000161367	0.000352165	0.000892374	0.001905325	0.003120532	0.005911834	0.010997729	0.01994258	0.032782562	0.050382663	0.07137247	0.09060727	0.108397044	0.119313896	0.12130938	0.116595775	0.1044677	0.08683494	0.06964955	0.052267406	0.03812717	0.026319047	0.017668184	0.011056881	0.006941585	0.004139047	0.003377345	0.003348471	0.004198353	0.005933871	0.008989976	0.012072278	0.016296854	0.021476697	0.02682164	0.03302727
669	mp-755013	Li5TaO5	1.00902	0.62956583	5.0796046	1.088170075	-2.03E-06	-1.57E-05	-1.09E-05	-4.93E-05	-2.53E-05	-4.65E-05	-3.70E-06	-1.24E-05	6.20E-05	0.000376558	0.001058474	0.002593961	0.006069758	0.010535187	0.015568543	0.024773754	0.037305064	0.050738193	0.063366696	0.07248008	0.0771542	0.07766357	0.07201511	0.0644729	0.05714285	0.048062295	0.041738745	0.03515935	0.030186402	0.025834955	0.02276446	0.019706342	0.017680282	0.01697838	0.01659314	0.017453078	0.018465187	0.020499911	0.022806201	0.024036786	0.024313908	0.024064364	0.023758803
670	mp-755703	LiSbO2	1.64911	0.77729535	3.1331065	0.792213029	-1.83E-06	-1.34E-05	-9.77E-06	-5.32E-05	-1.92E-05	-3.89E-05	1.76E-05	3.50E-05	0.000168615	0.000651904	0.001631988	0.003376478	0.007339264	0.0128616	0.019220043	0.03024683	0.044772174	0.06015569	0.07512234	0.08584306	0.09166148	0.092217885	0.0860942	0.07696754	0.067273036	0.056036163	0.047142774	0.03870721	0.032102633	0.026584093	0.02257702	0.019244604	0.017121471	0.015863052	0.015306503	0.015639523	0.016339917	0.017502047	0.019179063	0.020170622	0.020429457	0.020455608	0.020281298
671	mp-1236143	LiNb2(PO5)2	2.53462	1.0222523	-3.7884068	2.387005361	-1.32E-06	-8.28E-06	-6.76E-06	-4.28E-05	-7.67E-06	-1.72E-05	4.71E-05	0.000113933	0.000330307	0.001032414	0.002388459	0.004308268	0.008688226	0.015447097	0.02387232	0.037450843	0.05493658	0.07364535	0.09219772	0.106025144	0.11409883	0.1149629	0.10847136	0.09690193	0.08300261	0.068136975	0.054691814	0.04302524	0.03354513	0.026067283	0.020485425	0.016688373	0.014338771	0.012478673	0.011788005	0.011560003	0.012041416	0.012425308	0.013536965	0.014759522	0.015792225	0.017013557	0.01802863
672	mp-760377	Li2Nb(PO4)2	0.7388	1.0937221	1.0430261	0.910890083	-1.12E-06	-6.40E-06	-5.55E-06	-3.19E-05	-4.20E-06	-7.47E-06	5.12E-05	0.000132751	0.00035982	0.001084616	0.002465621	0.004331234	0.008602271	0.015385384	0.024211539	0.038149662	0.056158632	0.07567388	0.09494193	0.10974761	0.11853112	0.11958478	0.113214776	0.10118535	0.08615979	0.07037854	0.05574333	0.043229148	0.032973878	0.025026225	0.019050498	0.015118762	0.012679621	0.010827393	0.010178166	0.00997232	0.010553862	0.011115117	0.012370698	0.013986342	0.015621024	0.017524937	0.01935013
673	mp-759493	LiSbP2O7	2.61243	1.4192495	-2.5658042	2.258137814	1.79E-09	3.12E-06	1.83E-06	6.18E-05	8.41E-06	4.59E-05	3.49E-05	0.000162043	0.00034314	0.000839163	0.001773339	0.002878445	0.005410728	0.010156801	0.019020554	0.031543046	0.048916265	0.06998205	0.08900054	0.10710457	0.118241206	0.120361686	0.115949765	0.10391865	0.08607718	0.06888938	0.05128126	0.03706777	0.025179824	0.016521614	0.009898788	0.005794221	0.002944546	0.002397971	0.002483589	0.003535015	0.005471952	0.008962021	0.012352704	0.016973928	0.022681557	0.028506337	0.035333212
674	mp-29364	Li5SbO5	1.02905	0.58152926	4.690241	1.004754643	-2.08E-06	-1.63E-05	-1.12E-05	-4.69E-05	-2.70E-05	-4.83E-05	-1.06E-05	-2.71E-05	2.79E-05	0.000285915	0.000867951	0.00232947	0.005632411	0.009738901	0.014350029	0.022957286	0.03484345	0.04767088	0.059545487	0.06817415	0.07250635	0.073011056	0.0675372	0.06050023	0.053896997	0.045498706	0.039964575	0.033964973	0.029499676	0.02551458	0.022737077	0.019767657	0.017767701	0.017257443	0.01693476	0.017976103	0.019102506	0.021444352	0.023970371	0.02530688	0.025631689	0.02533136	0.025029708
675	mp-776589	Li9Sb3P8O29	1.04419	1.393739	1.2412285	1.019568702	-9.34E-08	2.36E-06	1.20E-06	5.35E-05	7.53E-06	4.17E-05	3.71E-05	0.000161703	0.00034884	0.000872318	0.001855314	0.003028233	0.005720222	0.010676581	0.019592104	0.032312557	0.049828403	0.07085053	0.090006106	0.10792006	0.11892384	0.120967925	0.1163698	0.104276925	0.08655978	0.06936918	0.05189593	0.03772393	0.025881825	0.017226124	0.01060863	0.006496694	0.003675778	0.0029961	0.003011023	0.003937873	0.005750631	0.008973185	0.012173934	0.016551653	0.02193549	0.027466578	0.03391295
676	mp-772055	Li6Ti2O7	1.25174	0.5011648	5.001019	1.047806832	-2.14E-06	-1.71E-05	-1.15E-05	-4.21E-05	-2.97E-05	-5.07E-05	-2.19E-05	-5.08E-05	-2.75E-05	0.000136279	0.000552098	0.001887725	0.004896024	0.008401677	0.012326302	0.019947361	0.03077662	0.042631283	0.053272326	0.06113335	0.06492668	0.065431185	0.06025993	0.054044705	0.048602916	0.04131193	0.03703882	0.031974442	0.028325856	0.02493256	0.022627277	0.019803647	0.017842114	0.017654147	0.017439254	0.018785842	0.020110019	0.022973372	0.025870921	0.02740259	0.027837262	0.027482484	0.02722124
677	mp-757889	LiSn(PO3)3	0.86561	1.4219657	1.3644547	1.007879252	1.19E-08	3.20E-06	1.90E-06	6.27E-05	8.51E-06	4.63E-05	3.47E-05	0.000162067	0.000342505	0.000835549	0.001764452	0.002862305	0.005377479	0.01010089	0.018958785	0.03145967	0.048817113	0.06988704	0.08889016	0.10701391	0.11816422	0.120292835	0.115900904	0.10387677	0.08602272	0.068836	0.051214222	0.03699695	0.02510469	0.016446574	0.009823487	0.005719856	0.00286715	0.002334922	0.002428129	0.00349295	0.005443191	0.008961912	0.012372901	0.017020024	0.022762042	0.0286179	0.035485096
678	mp-28450	Li4P2O7	0.82017	1.2185619	2.5161443	0.870279055	-7.31E-07	-2.92E-06	-3.01E-06	-5.21E-07	9.21E-07	1.25E-05	4.88E-05	0.000151571	0.000371314	0.001048532	0.00231812	0.003932551	0.007646817	0.013870992	0.02293419	0.036693305	0.05483853	0.07525179	0.09489903	0.111217126	0.12109104	0.12257461	0.11680637	0.104523726	0.088052146	0.07128899	0.055139415	0.041617587	0.030419305	0.021990215	0.015590176	0.01151086	0.008904396	0.00741991	0.006993904	0.007155169	0.00817213	0.009676491	0.011638698	0.014347353	0.01748947	0.02091666	0.024661288
679	mp-696125	Li10Si(PO6)2	1.17879	1.3279923	3.0829885	0.945515775	-3.37E-07	3.74E-07	-4.25E-07	3.26E-05	5.16E-06	3.08E-05	4.23E-05	0.000159652	0.000361073	0.00095033	0.002052249	0.003396829	0.006490474	0.01196398	0.020982275	0.034166493	0.051998626	0.0728616	0.0923044	0.10968344	0.12031144	0.12215293	0.117089555	0.104872085	0.08753513	0.07040383	0.053338785	0.03932836	0.027653761	0.01903578	0.012459157	0.00834052	0.005596479	0.004589209	0.004427996	0.005046343	0.006546604	0.009095506	0.011815243	0.01556414	0.02010837	0.024867378	0.030317118
680	mp-767091	LiNbSn3(PO4)6	0.7196	1.239734	1.0139308	0.996176522	-6.57E-07	-2.29E-06	-2.53E-06	5.62E-06	1.77E-06	1.61E-05	4.78E-05	0.000153668	0.000370518	0.001033328	0.002274183	0.003838518	0.007438908	0.013531423	0.022600705	0.036272176	0.054382004	0.07490332	0.09454319	0.111085296	0.121119335	0.122674465	0.1170337	0.10474702	0.08808186	0.07121625	0.054863065	0.041221432	0.029908303	0.021428108	0.014981454	0.010888634	0.008254549	0.006854043	0.006475653	0.006718352	0.007824005	0.009520493	0.011623532	0.014531738	0.017944286	0.021633312	0.025711609
681	mp-1203033	Li3B8O15	1.15237	0.98903644	-0.9070668	1.502711274	-1.40E-06	-9.08E-06	-7.26E-06	-4.61E-05	-9.31E-06	-2.10E-05	4.40E-05	0.000103834	0.000311808	0.000993048	0.002316625	0.004237248	0.008614359	0.015280909	0.023463339	0.036775544	0.053927127	0.072206944	0.090333775	0.10370648	0.11144906	0.11224475	0.10574961	0.094462916	0.08113162	0.066742934	0.053905964	0.04267235	0.033583257	0.026357278	0.020981064	0.017249309	0.014936972	0.013116671	0.012425796	0.012231186	0.012703578	0.013098899	0.014215956	0.015326179	0.016158467	0.017130148	0.0178649
682	mp-757597	LiSn(PO3)4	1.61693	1.4288229	-1.3853458	1.919610426	3.75E-08	3.40E-06	2.07E-06	6.49E-05	8.74E-06	4.74E-05	3.41E-05	0.000162113	0.00034088	0.000826359	0.001741885	0.002821405	0.005293299	0.009959282	0.018802088	0.031248031	0.048565205	0.06964505	0.08860881	0.10678187	0.117966615	0.120115496	0.11577415	0.1037679	0.08588279	0.06869939	0.05104372	0.036817398	0.024914712	0.01625712	0.00963365	0.005532467	0.002672126	0.002176249	0.00228868	0.003387444	0.005371323	0.008962493	0.012424828	0.017137304	0.02296609	0.028900255	0.03586901
683	mp-757945	LiSnPO4	1.47663	1.3671563	0.3646185	1.306377237	-1.92E-07	1.56E-06	5.38E-07	4.50E-05	6.59E-06	3.73E-05	3.93E-05	0.000161089	0.000354241	0.000905245	0.001937618	0.003180553	0.00603685	0.011206974	0.020169714	0.03308632	0.050739538	0.071705855	0.0909898	0.10869564	0.119553566	0.12151675	0.116727695	0.10457805	0.08700374	0.0698249	0.05250563	0.038388908	0.026605476	0.017959278	0.01135333	0.007236404	0.004446088	0.003631053	0.003573599	0.004373344	0.006058307	0.009005433	0.012010047	0.016133629	0.021178758	0.026400328	0.032446485
684	mp-530165	Li13Ti22O48	0.61778	0.4321516	-0.07051481	0.883786896	-2.17E-06	-1.77E-05	-1.17E-05	-3.73E-05	-3.17E-05	-5.23E-05	-3.13E-05	-7.01E-05	-7.34E-05	1.06E-05	0.000285667	0.001512587	0.004266098	0.007260415	0.010616541	0.017409606	0.027357075	0.03841565	0.048028603	0.05526983	0.05863025	0.05914015	0.054234825	0.048700385	0.044204444	0.037829578	0.03458304	0.030287886	0.027309094	0.024402905	0.022485396	0.019783938	0.01785091	0.017938063	0.017817277	0.019424718	0.020922303	0.02423492	0.027451415	0.02916298	0.02971435	0.029336737	0.029135399
685	mp-27094	LiSn2(PO4)3	1.02473	1.3969622	0.66362846	1.210466747	-8.14E-08	2.45E-06	1.28E-06	5.46E-05	7.64E-06	4.22E-05	3.68E-05	0.000161759	0.000348148	0.000868209	0.001845111	0.003009495	0.005681407	0.010611457	0.01952078	0.03221672	0.049715105	0.07074327	0.08988225	0.10782074	0.118841685	0.12089547	0.116320714	0.10423525	0.08650173	0.069310784	0.051819805	0.037641957	0.025793515	0.017137147	0.010518677	0.006407534	0.003582958	0.002919937	0.00294372	0.003886173	0.005714559	0.008970739	0.012195403	0.016603913	0.02202873	0.027597107	0.034091756
686	mp-675734	Li7B18O	1.00065	1.0938867	3.929072	0.987922636	-1.12E-06	-6.40E-06	-5.54E-06	-3.19E-05	-4.19E-06	-7.44E-06	5.12E-05	0.000132786	0.000359864	0.001084661	0.002465628	0.004331015	0.008601568	0.015384365	0.024211176	0.038149644	0.05615937	0.07567619	0.0949454	0.10975325	0.118538395	0.119592555	0.113223	0.10119288	0.08616499	0.07038198	0.055744316	0.043228418	0.032971557	0.025023013	0.019046512	0.015114499	0.012675144	0.010823157	0.010174116	0.009968527	0.010550462	0.011112533	0.012368746	0.013985571	0.015621958	0.017527686	0.019355115
687	mp-760348	Li10Zn3(GeO4)4	0.71638	0.99599326	2.8290439	0.821407975	-1.39E-06	-8.92E-06	-7.16E-06	-4.55E-05	-8.97E-06	-2.02E-05	4.47E-05	0.000105978	0.000315833	0.001001792	0.002332947	0.004254392	0.008634188	0.015323076	0.023558263	0.03692967	0.054154225	0.07252546	0.090744205	0.104211435	0.11202283	0.1128321	0.10633563	0.0949873	0.08153616	0.067046426	0.05408067	0.0427555	0.033584006	0.02630435	0.020884627	0.017139297	0.01481944	0.012989377	0.012297863	0.012094692	0.012567492	0.012956727	0.014069713	0.015200423	0.016071249	0.017092092	0.017881284
688	mp-17056	LiZnPO4	1.15972	1.3932097	0.4779909	1.279496134	-9.54E-08	2.34E-06	1.18E-06	5.34E-05	7.51E-06	4.16E-05	3.72E-05	0.000161694	0.000348952	0.00087299	0.001856985	0.003031306	0.00572659	0.010687258	0.019603796	0.03232825	0.049846943	0.07086808	0.090026364	0.10793628	0.11893728	0.1209797	0.116377756	0.10428366	0.08656924	0.06937872	0.0519084	0.037737362	0.025896313	0.01724074	0.010623407	0.006511336	0.00369103	0.003008623	0.003022088	0.00394638	0.005756575	0.008973611	0.012170438	0.016543102	0.0219202	0.027445178	0.033883616
689	mp-758063	LiTiP2O7	0.69676	1.177951	1.4971799	0.874831123	-8.67E-07	-4.10E-06	-3.91E-06	-1.18E-05	-7.29E-07	5.79E-06	5.03E-05	0.000146727	0.000370927	0.001071403	0.002389725	0.004096143	0.008017375	0.014470514	0.023498163	0.037386157	0.055558234	0.075731486	0.09534101	0.11120203	0.120747745	0.12209112	0.11609447	0.103846595	0.08778602	0.07126841	0.05554981	0.042297274	0.031354427	0.023046277	0.016754976	0.012710838	0.010158536	0.008527233	0.008016299	0.008033563	0.008889345	0.010043798	0.011747032	0.014078324	0.01670658	0.0196282	0.022730978
690	mp-14399	LiAlSiO4	0.55019	1.1181605	1.4691865	0.851145388	-1.05E-06	-5.75E-06	-5.10E-06	-2.67E-05	-3.16E-06	-3.77E-06	5.14E-05	0.000137511	0.000364993	0.001087103	0.002457392	0.004283851	0.008470281	0.015186401	0.024094187	0.03805791	0.05615356	0.07588669	0.09529926	0.11042489	0.11943996	0.12057447	0.11429356	0.102173805	0.08681877	0.070788905	0.05580864	0.04305303	0.03257436	0.02450404	0.018422188	0.014452318	0.011980672	0.01017574	0.009559315	0.009402806	0.010051662	0.010756246	0.012121324	0.013927394	0.015831204	0.018018052	0.020194711
691	mp-5670	LiTi2O4	2.42834	0.4388736	-0.6125673	1.068826209	-2.17E-06	-1.77E-05	-1.17E-05	-3.78E-05	-3.15E-05	-5.22E-05	-3.04E-05	-6.82E-05	-6.90E-05	2.27E-05	0.000311379	0.001548876	0.004327186	0.007371014	0.010781633	0.017654475	0.0276867	0.038821265	0.048533034	0.055833094	0.059234537	0.05974375	0.054812364	0.049212668	0.044626623	0.03816393	0.03481961	0.03045089	0.027408127	0.024455324	0.022500759	0.01978755	0.017851897	0.017912403	0.017782431	0.01936456	0.0208452	0.024114128	0.02729966	0.028993342	0.029532617	0.029156428	0.028948415
692	mp-757845	LiNb(PO3)4	0.88045	1.1167302	0.80758524	0.990315241	-1.05E-06	-5.79E-06	-5.13E-06	-2.70E-05	-3.22E-06	-3.99E-06	5.14E-05	0.000137258	0.000364762	0.001087182	0.002458373	0.004287407	0.008479455	0.015200568	0.024104377	0.038068004	0.056159936	0.07588117	0.09528674	0.11039392	0.11939565	0.12052521	0.114238426	0.10212296	0.086786374	0.07077005	0.055809088	0.043066867	0.032600615	0.024536919	0.018460829	0.014493048	0.012023325	0.010214969	0.009596351	0.009436354	0.010080801	0.010775842	0.012133689	0.013927855	0.015815046	0.017984685	0.020139787
693	mp-758140	LiTi(PO3)4	1.00701	1.2007556	0.81113434	1.038170634	-7.91E-07	-3.44E-06	-3.41E-06	-5.56E-06	2.00E-07	9.56E-06	4.95E-05	0.000149583	0.000371472	0.001059653	0.002351753	0.004007316	0.007814487	0.014143312	0.023195034	0.037017502	0.055181574	0.075495064	0.09513459	0.1112566	0.12098992	0.122412406	0.11654104	0.10426901	0.08797109	0.071307436	0.055340193	0.0419299	0.030837836	0.022457942	0.01610239	0.012036976	0.009454111	0.007902735	0.00743834	0.007534261	0.008478871	0.009826287	0.011672745	0.014214631	0.017130127	0.02033574	0.023798656
694	mp-755346	Li5BO4	0.50662	0.68788385	4.268167	0.949478926	-1.96E-06	-1.48E-05	-1.05E-05	-5.15E-05	-2.30E-05	-4.39E-05	4.75E-06	6.04E-06	0.000103916	0.000486527	0.001288615	0.002910896	0.006589207	0.011483751	0.017037485	0.026969029	0.04028944	0.054478418	0.06803039	0.077757366	0.08286619	0.083387256	0.077537686	0.06937303	0.06113146	0.05120773	0.043893825	0.036593467	0.030987872	0.026181746	0.02274694	0.019580487	0.017519305	0.016589656	0.016132038	0.01677641	0.017656714	0.019330148	0.021376902	0.022494651	0.022737905	0.02257288	0.02228934
695	mp-753131	Li3Ti4O8	2.33593	0.4637933	-4.778051	2.407801141	-2.16E-06	-1.75E-05	-1.16E-05	-3.95E-05	-3.08E-05	-5.16E-05	-2.71E-05	-6.13E-05	-5.26E-05	6.78E-05	0.000407175	0.001683924	0.004554258	0.007782227	0.011396561	0.018566864	0.02891551	0.040334694	0.050415292	0.057936423	0.061492078	0.061999	0.0569713	0.051127624	0.04620371	0.039412793	0.035701793	0.031057753	0.027775405	0.024648279	0.02255498	0.019797895	0.017852258	0.017813621	0.017649611	0.019137768	0.020555593	0.02366237	0.026732873	0.028360859	0.02885659	0.028487086	0.028255869
696	mp-759227	Li3Sb2(PO4)3	1.66016	1.3932232	-1.2270852	1.851100503	-9.53E-08	2.34E-06	1.19E-06	5.34E-05	7.51E-06	4.16E-05	3.72E-05	0.000161694	0.00034895	0.000872973	0.001856942	0.003031228	0.005726425	0.010686982	0.019603489	0.032327842	0.04984647	0.07086763	0.09002584	0.10793586	0.11893692	0.120979406	0.11637753	0.10428349	0.086569	0.06937848	0.051908072	0.03773702	0.025895942	0.017240362	0.01062303	0.006510966	0.003690641	0.003008307	0.003021805	0.00394616	0.005756423	0.008973602	0.012170531	0.016543325	0.021920595	0.027445724	0.03388438
697	mp-757947	Li2Sn(PO3)5	0.716	1.4204249	1.0740539	1.076857654	6.18E-09	3.15E-06	1.86E-06	6.22E-05	8.45E-06	4.60E-05	3.48E-05	0.000162054	0.000342866	0.000837601	0.001769497	0.002871465	0.005396342	0.010132621	0.018993841	0.031506993	0.048873395	0.069941	0.08895284	0.10706544	0.11820799	0.120332	0.115928724	0.1039006	0.086053684	0.06886635	0.051252287	0.03703715	0.02514731	0.016489137	0.009866193	0.005762028	0.002911049	0.002370672	0.002459573	0.003516793	0.005459493	0.008961943	0.012361416	0.016993849	0.022716355	0.028554603	0.035398923
698	mp-1198062	LiAlSiO5	0.68637	1.1162386	1.7747145	0.827194436	-1.06E-06	-5.80E-06	-5.13E-06	-2.71E-05	-3.24E-06	-4.07E-06	5.14E-05	0.00013717	0.000364681	0.001087205	0.0024587	0.004288615	0.008482583	0.015205394	0.024107821	0.038071394	0.056162	0.07587909	0.0952823	0.1103831	0.11938025	0.120508105	0.11421925	0.102105334	0.08677514	0.070763476	0.055809163	0.043071553	0.032609593	0.024548177	0.018474085	0.014507026	0.012037965	0.010228445	0.009609076	0.009447891	0.01009083	0.010782611	0.012137982	0.013928073	0.015809566	0.017973298	0.020120999
699	mp-555899	Li2Si3O7	1.24244	0.9313961	0.974203	0.84114458	-1.53E-06	-1.03E-05	-8.03E-06	-5.00E-05	-1.20E-05	-2.68E-05	3.78E-05	8.56E-05	0.000276012	0.00091227	0.002160259	0.00405746	0.008376711	0.014807597	0.022523869	0.03528971	0.051788755	0.06928962	0.08661109	0.09921792	0.10640161	0.1071005	0.10065223	0.089912675	0.07758315	0.06404716	0.052292716	0.041827418	0.033425268	0.02665684	0.02164768	0.018026456	0.015772283	0.014058746	0.013384976	0.013288723	0.013783211	0.014291603	0.015491003	0.016484369	0.017057803	0.017677603	0.018036624
700	mp-1222553	LiAlSiO4	0.95419	1.1181605	1.2166702	0.887481836	-1.05E-06	-5.75E-06	-5.10E-06	-2.67E-05	-3.16E-06	-3.77E-06	5.14E-05	0.000137511	0.000364993	0.001087103	0.002457392	0.004283851	0.008470281	0.015186401	0.024094187	0.03805791	0.05615356	0.07588669	0.09529926	0.11042489	0.11943996	0.12057447	0.11429356	0.102173805	0.08681877	0.070788905	0.05580864	0.04305303	0.03257436	0.02450404	0.018422188	0.014452318	0.011980672	0.01017574	0.009559315	0.009402806	0.010051662	0.010756246	0.012121324	0.013927394	0.015831204	0.018018052	0.020194711
701	mp-558082	Li5GaO2	0.393	0.3963666	3.4961147	0.750390846	-2.19E-06	-1.80E-05	-1.18E-05	-3.46E-05	-3.27E-05	-5.30E-05	-3.61E-05	-7.97E-05	-9.65E-05	-5.34E-05	0.000149786	0.001320527	0.00394227	0.00667448	0.00974375	0.016115671	0.025616206	0.036275968	0.045368176	0.052301347	0.0554473	0.055961423	0.051195033	0.04600414	0.041980673	0.036067948	0.033334136	0.029425722	0.02678302	0.024121724	0.022398882	0.019759562	0.017839883	0.018068176	0.017996285	0.019737698	0.021325756	0.024870178	0.028250916	0.030058721	0.030676682	0.030294169	0.030130763
702	mp-1212139	Li6La3(SbO6)2	0.76626	0.4317327	-0.060818873	0.880151834	-2.17E-06	-1.77E-05	-1.17E-05	-3.73E-05	-3.17E-05	-5.23E-05	-3.14E-05	-7.02E-05	-7.37E-05	9.82E-06	0.000284068	0.001510329	0.004262295	0.007253532	0.010606257	0.017394375	0.027336568	0.0383904	0.047997236	0.0552348	0.058592655	0.059102595	0.05419892	0.048668534	0.04417818	0.037808772	0.03456832	0.03027774	0.02730294	0.02439964	0.022484431	0.019783722	0.017850844	0.017939653	0.017819446	0.019428447	0.020927113	0.024242437	0.027460847	0.029173536	0.029725662	0.029347971	0.029147036
703	mp-16828	Li3B7O12	0.97686	0.9860015	0.40980104	1.055772795	-1.41E-06	-9.15E-06	-7.30E-06	-4.64E-05	-9.46E-06	-2.13E-05	4.37E-05	0.000102895	0.000310029	0.000989156	0.002309307	0.004229419	0.008605032	0.015261376	0.02342049	0.036706343	0.05382564	0.07206534	0.090151645	0.1034833	0.11119588	0.11198577	0.1054916	0.0942321	0.08095321	0.066608794	0.053828187	0.042634636	0.033581566	0.02637915	0.021021985	0.017296122	0.014987046	0.013171209	0.012480723	0.012290096	0.012762547	0.013161086	0.014280372	0.01538213	0.01619815	0.017148867	0.017860532
704	mp-770720	Li4ZrO4	0.59666	0.27030858	3.963121	0.80593009	-2.21E-06	-1.88E-05	-1.19E-05	-2.47E-05	-3.57E-05	-5.46E-05	-5.21E-05	-0.000111854	-0.000174337	-0.000271244	-0.000314668	0.000660951	0.002824659	0.004655325	0.006757289	0.011694222	0.01967873	0.029005753	0.03633295	0.042246647	0.044686146	0.045220155	0.04094344	0.036911085	0.034460943	0.030107385	0.029080383	0.026471408	0.024954347	0.023115557	0.02204479	0.019617166	0.01773789	0.01845153	0.018550593	0.020753752	0.02265979	0.027007569	0.030956287	0.033112083	0.03398771	0.033616673	0.033613402
705	mp-757806	LiSn(PO3)4	2.66254	1.4288229	-2.3729255	2.207936534	3.75E-08	3.40E-06	2.07E-06	6.49E-05	8.74E-06	4.74E-05	3.41E-05	0.000162113	0.00034088	0.000826359	0.001741885	0.002821405	0.005293299	0.009959282	0.018802088	0.031248031	0.048565205	0.06964505	0.08860881	0.10678187	0.117966615	0.120115496	0.11577415	0.1037679	0.08588279	0.06869939	0.05104372	0.036817398	0.024914712	0.01625712	0.00963365	0.005532467	0.002672126	0.002176249	0.00228868	0.003387444	0.005371323	0.008962493	0.012424828	0.017137304	0.02296609	0.028900255	0.03586901
706	mp-756168	Li2Nb4O11	0.55812	0.29917872	1.5135401	0.505338094	-2.21E-06	-1.86E-05	-1.19E-05	-2.70E-05	-3.51E-05	-5.43E-05	-4.85E-05	-0.00010475	-0.000157008	-0.000222394	-0.000210333	0.000809495	0.00307702	0.005110894	0.007428563	0.012687312	0.021010963	0.030633695	0.038355578	0.04449428	0.047089245	0.04761814	0.043229595	0.038938876	0.036140375	0.031438995	0.030034099	0.027135897	0.025368746	0.023346972	0.022131337	0.019656237	0.017768513	0.018372826	0.018433046	0.020532016	0.022365538	0.026531538	0.030351866	0.032427166	0.033241253	0.03286421	0.032821313
707	mp-551848	Li4CO4	0.92366	0.51413095	4.7465363	1.001746116	-2.13E-06	-1.70E-05	-1.15E-05	-4.29E-05	-2.93E-05	-5.04E-05	-2.01E-05	-4.70E-05	-1.87E-05	0.000160205	0.000602702	0.001958737	0.005014829	0.008617174	0.012650792	0.020429479	0.031427164	0.043435372	0.054272905	0.062254276	0.06613187	0.06663592	0.061415184	0.05506947	0.049444787	0.0419781	0.037506435	0.032294083	0.02851644	0.025029473	0.022649525	0.019802619	0.017835276	0.017595364	0.01736291	0.018660273	0.019952144	0.022731062	0.02556856	0.027067527	0.027482344	0.027134126	0.02686396
708	mp-755783	Li2Ti(BO3)2	0.75697	0.9803965	1.6697515	0.776080478	-1.42E-06	-9.28E-06	-7.38E-06	-4.68E-05	-9.72E-06	-2.20E-05	4.31E-05	0.000101153	0.000306707	0.000981849	0.002295484	0.00421441	0.008586753	0.015223514	0.023339137	0.036575485	0.053634465	0.07179969	0.08981051	0.10306644	0.11072382	0.11150323	0.10501127	0.09380263	0.08062071	0.06635829	0.053682096	0.04256276	0.033576325	0.02641762	0.021095742	0.017380742	0.015077602	0.013270387	0.012580786	0.01239788	0.012870803	0.013276183	0.014400302	0.01548717	0.016273968	0.017186746	0.01785682
[truncated: 2,597 more columns]
